# Supplementary material for: A new-engineered integrative tool to target the terminal compartment of the Streptomyces chromosome
Source: Appl Microbiol Biotechnol. 2026 Feb 21;110(1):73. doi: 10.1007/s00253-026-13707-2 (PMC12924846; doi:10.1007/s00253-026-13707-2)
Supplement: Supplementary file 1 — (ZIP 20.6 MB) [file 253_2026_13707_MOESM1_ESM.zip]

Archive with 4 entries (4 files):
- Data_S1.zip
- Samy_integration_system_supp_data_AMB_R2.pdf
- Supplementary_file_2.zip
- Table_S4_R2.xlsx
