# Supplementary material for: A new-engineered integrative tool to target the terminal compartment of the Streptomyces chromosome
Source: Appl Microbiol Biotechnol. 2026 Feb 21;110(1):73. doi: 10.1007/s00253-026-13707-2 (PMC12924846; doi:10.1007/s00253-026-13707-2)
Supplement: Supplementary file 1 — (ZIP 20.6 MB) [file 253_2026_13707_MOESM1_ESM.zip › Table_S4_R2.xlsx]

## Sheet: Table_S4
Strain	Clade	Accession_number	Replicon	attB	Query_acc.ver	%_identity	Alignment_length	Mismatches	Gap_opens	q._start	q._end	s._start	s._end	e_value	bit_score	Size	%_coverage	oriC_start	Chromosome_size	attB_ori_distance	attB_compartment
Streptomyces lividans TK24	Clade_II	CP009124.1	chromosome	Samy	Samy_LIV	100	50	0	0	1	50	1344397	1344348	7.6e-18	91.5	50	100	4189749	8345283	2845352	TERMINAL
Streptomyces lividans TK24	Clade_II	CP009124.1	chromosome	R4	R4	89.362	47	5	0	3	49	1649475	1649521	3.69e-09	63.5	50	94	4189749	8345283	2540274	TERMINAL
Streptomyces lividans TK24	Clade_II	CP009124.1	chromosome	VWB	VWB	96.875	32	0	1	15	45	2700224	2700255	1.82e-05	50.9	45	71.1111	4189749	8345283	1489525	CENTRAL
Streptomyces lividans TK24	Clade_II	CP009124.1	chromosome	PhiBT1	PhiBT1	100	36	0	0	1	36	3212063	3212098	1.32e-10	66.2	36	100	4189749	8345283	977686	CENTRAL
Streptomyces lividans TK24	Clade_II	CP009124.1	chromosome	SV1	SV1	100	52	0	0	1	52	3701675	3701726	6.78e-19	95.1	52	100	4189749	8345283	488074	CENTRAL
Streptomyces lividans TK24	Clade_II	CP009124.1	chromosome	Micro1_6	Micro1_6	93.182	44	3	0	1	44	3845848	3845805	2.5e-10	67.1	46	95.6522	4189749	8345283	343901	CENTRAL
Streptomyces lividans TK24	Clade_II	CP009124.1	chromosome	PhiC31	PhiC31	100	35	0	0	1	35	4286995	4286961	4.13e-10	64.4	35	100	4189749	8345283	97246	CENTRAL
Streptomyces lividans TK24	Clade_II	CP009124.1	chromosome	pSAM2	pSAM2	100	26	0	0	1	26	4502043	4502018	1.06e-05	48.2	26	100	4189749	8345283	312294	CENTRAL
Streptomyces lividans TK24	Clade_II	CP009124.1	chromosome	VWB	VWB	86.667	45	4	1	1	45	4738728	4738686	5.22e-06	52.7	45	100	4189749	8345283	548979	CENTRAL
Streptomyces lividans TK24	Clade_II	CP009124.1	chromosome	VWB	VWB	100	45	0	0	1	45	4739309	4739265	3.08e-15	82.4	45	100	4189749	8345283	549560	CENTRAL
Streptomyces lividans TK24	Clade_II	CP009124.1	chromosome	PhiJoe_OZJ_WTR	PhiJoe_OZJ_WTR	92.105	38	3	0	13	50	5506310	5506273	5.47e-07	56.3	50	76	4189749	8345283	1316561	CENTRAL
Streptomyces globisporus NBC_01004	Clade_I	CP109059.1	chromosome	VWB	VWB	86.486	37	5	0	2	38	169745	169781	0.000774	45.5	45	82.2222	3746344	7662562	3576599	TERMINAL
Streptomyces globisporus NBC_01004	Clade_I	CP109059.1	chromosome	Samy	Samy_GLOBI	100	50	0	0	1	50	999960	999911	7.6e-18	91.5	50	100	3746344	7662562	2746384	TERMINAL
Streptomyces globisporus NBC_01004	Clade_I	CP109059.1	chromosome	R4	R4	93.75	48	3	0	2	49	1172881	1172928	2.04e-12	74.3	50	96	3746344	7662562	2573463	TERMINAL
Streptomyces globisporus NBC_01004	Clade_I	CP109059.1	chromosome	VWB	VWB	97.059	34	0	1	12	45	2167848	2167880	1.49e-06	54.5	45	75.5556	3746344	7662562	1578496	CENTRAL
Streptomyces globisporus NBC_01004	Clade_I	CP109059.1	chromosome	PhiBT1	PhiBT1	94.286	35	2	0	2	36	2736222	2736256	2.38e-07	55.4	36	97.2222	3746344	7662562	1010122	CENTRAL
Streptomyces globisporus NBC_01004	Clade_I	CP109059.1	chromosome	SV1	SV1	88	50	6	0	1	50	3101010	3101059	1.15e-09	64.4	52	96.1538	3746344	7662562	645334	CENTRAL
Streptomyces globisporus NBC_01004	Clade_I	CP109059.1	chromosome	pSAM2	pSAM2	100	26	0	0	1	26	3350526	3350551	1.06e-05	48.2	26	100	3746344	7662562	395818	CENTRAL
Streptomyces globisporus NBC_01004	Clade_I	CP109059.1	chromosome	Micro1_6	Micro1_6	88.889	45	5	0	1	45	4110556	4110600	3.71e-08	59.9	46	97.8261	3746344	7662562	364212	CENTRAL
Streptomyces globisporus NBC_01004	Clade_I	CP109059.1	chromosome	VWB	VWB	100	45	0	0	1	45	4415122	4415078	3.08e-15	82.4	45	100	3746344	7662562	668778	CENTRAL
Streptomyces globisporus NBC_01004	Clade_I	CP109059.1	chromosome	PhiJoe_OZJ_WTR	PhiJoe_OZJ_WTR	86	50	7	0	1	50	5240625	5240576	4.49e-08	59.9	50	100	3746344	7662562	1494281	CENTRAL
Streptomyces avermitilis MA-4680 = NBRC 14893	Clade_II	NC_003155.5	chromosome	Samy	Samy_VENE	96	50	2	0	1	50	2331164	2331115	3.94e-15	82.4	50	100	5287934	9025608	2956770	TERMINAL
Streptomyces avermitilis MA-4680 = NBRC 14893	Clade_II	NC_003155.5	chromosome	R4	R4	88.889	45	5	0	6	50	2473184	2473228	4.49e-08	59.9	50	90	5287934	9025608	2814750	TERMINAL
Streptomyces avermitilis MA-4680 = NBRC 14893	Clade_II	NC_003155.5	chromosome	VWB	VWB	96.875	32	0	1	15	45	3655912	3655943	1.82e-05	50.9	45	71.1111	5287934	9025608	1632022	CENTRAL
Streptomyces avermitilis MA-4680 = NBRC 14893	Clade_II	NC_003155.5	chromosome	VWB	VWB	96.875	32	0	1	15	45	3659770	3659801	1.82e-05	50.9	45	71.1111	5287934	9025608	1628164	CENTRAL
Streptomyces avermitilis MA-4680 = NBRC 14893	Clade_II	NC_003155.5	chromosome	VWB	VWB	96.875	32	0	1	15	45	3681341	3681372	1.82e-05	50.9	45	71.1111	5287934	9025608	1606593	CENTRAL
Streptomyces avermitilis MA-4680 = NBRC 14893	Clade_II	NC_003155.5	chromosome	PhiBT1	PhiBT1	94.286	35	2	0	2	36	4234060	4234094	2.38e-07	55.4	36	97.2222	5287934	9025608	1053874	CENTRAL
Streptomyces avermitilis MA-4680 = NBRC 14893	Clade_II	NC_003155.5	chromosome	VWB	VWB	100	45	0	0	1	45	4589789	4589833	3.08e-15	82.4	45	100	5287934	9025608	698145	CENTRAL
Streptomyces avermitilis MA-4680 = NBRC 14893	Clade_II	NC_003155.5	chromosome	VWB	VWB	100	43	0	0	3	45	4614030	4614072	3.75e-14	78.8	45	95.5556	5287934	9025608	673904	CENTRAL
Streptomyces avermitilis MA-4680 = NBRC 14893	Clade_II	NC_003155.5	chromosome	VWB	VWB	100	45	0	0	1	45	4636494	4636538	3.08e-15	82.4	45	100	5287934	9025608	651440	CENTRAL
Streptomyces avermitilis MA-4680 = NBRC 14893	Clade_II	NC_003155.5	chromosome	SV1	SV1	94	50	3	0	1	50	4772808	4772857	1.82e-13	77.9	52	96.1538	5287934	9025608	515126	CENTRAL
Streptomyces avermitilis MA-4680 = NBRC 14893	Clade_II	NC_003155.5	chromosome	Micro1_6	Micro1_6	93.182	44	3	0	1	44	4886875	4886832	2.5e-10	67.1	46	95.6522	5287934	9025608	401059	CENTRAL
Streptomyces avermitilis MA-4680 = NBRC 14893	Clade_II	NC_003155.5	chromosome	PhiC31	PhiC31	91.429	35	3	0	1	35	5372744	5372710	9.1e-06	50.9	35	100	5287934	9025608	84810	CENTRAL
Streptomyces avermitilis MA-4680 = NBRC 14893	Clade_II	NC_003155.5	chromosome	TG1	TG1	100	46	0	0	1	46	5518946	5518901	9.32e-16	84.2	46	100	5287934	9025608	231012	CENTRAL
Streptomyces avermitilis MA-4680 = NBRC 14893	Clade_II	NC_003155.5	chromosome	pSAM2	pSAM2	100	26	0	0	1	26	5594532	5594507	1.06e-05	48.2	26	100	5287934	9025608	306598	CENTRAL
Streptomyces avermitilis MA-4680 = NBRC 14893	Clade_II	NC_003155.5	chromosome	PhiJoe_OZJ_WTR	PhiJoe_OZJ_WTR	86	50	7	0	1	50	6627566	6627517	4.49e-08	59.9	50	100	5287934	9025608	1339632	CENTRAL
Streptomyces coelicolor A3(2)	Clade_II	NC_003888.3	chromosome	PhiJoe_OZJ_WTR	PhiJoe_OZJ_WTR	92.105	38	3	0	13	50	2827460	2827497	5.47e-07	56.3	50	76	4269844	8667507	1442384	CENTRAL
Streptomyces coelicolor A3(2)	Clade_II	NC_003888.3	chromosome	VWB	VWB	100	45	0	0	1	45	3602638	3602682	3.08e-15	82.4	45	100	4269844	8667507	667206	CENTRAL
Streptomyces coelicolor A3(2)	Clade_II	NC_003888.3	chromosome	VWB	VWB	100	43	0	0	3	45	3616903	3616945	3.75e-14	78.8	45	95.5556	4269844	8667507	652941	CENTRAL
Streptomyces coelicolor A3(2)	Clade_II	NC_003888.3	chromosome	VWB	VWB	86.667	45	4	1	1	45	3617482	3617524	5.22e-06	52.7	45	100	4269844	8667507	652362	CENTRAL
Streptomyces coelicolor A3(2)	Clade_II	NC_003888.3	chromosome	pSAM2	pSAM2	100	26	0	0	1	26	3963133	3963158	1.06e-05	48.2	26	100	4269844	8667507	306711	CENTRAL
Streptomyces coelicolor A3(2)	Clade_II	NC_003888.3	chromosome	PhiC31	PhiC31	100	35	0	0	1	35	4178704	4178738	4.13e-10	64.4	35	100	4269844	8667507	91140	CENTRAL
Streptomyces coelicolor A3(2)	Clade_II	NC_003888.3	chromosome	Micro1_6	Micro1_6	93.182	44	3	0	1	44	4646562	4646605	2.5e-10	67.1	46	95.6522	4269844	8667507	376718	CENTRAL
Streptomyces coelicolor A3(2)	Clade_II	NC_003888.3	chromosome	SV1	SV1	100	52	0	0	1	52	4800588	4800537	6.78e-19	95.1	52	100	4269844	8667507	530744	CENTRAL
Streptomyces coelicolor A3(2)	Clade_II	NC_003888.3	chromosome	PhiBT1	PhiBT1	100	36	0	0	1	36	5279940	5279905	1.32e-10	66.2	36	100	4269844	8667507	1010096	CENTRAL
Streptomyces coelicolor A3(2)	Clade_II	NC_003888.3	chromosome	VWB	VWB	96.875	32	0	1	15	45	5797641	5797610	1.82e-05	50.9	45	71.1111	4269844	8667507	1527797	CENTRAL
Streptomyces coelicolor A3(2)	Clade_II	NC_003888.3	chromosome	VWB	VWB	96.875	32	0	1	15	45	5818754	5818723	1.82e-05	50.9	45	71.1111	4269844	8667507	1548910	CENTRAL
Streptomyces coelicolor A3(2)	Clade_II	NC_003888.3	chromosome	R4	R4	89.362	47	5	0	3	49	6806605	6806559	3.69e-09	63.5	50	94	4269844	8667507	2536761	TERMINAL
Streptomyces coelicolor A3(2)	Clade_II	NC_003888.3	chromosome	Samy	Samy_LIV	100	50	0	0	1	50	7171444	7171493	7.6e-18	91.5	50	100	4269844	8667507	2901600	TERMINAL
Streptomyces griseus subsp. griseus NBRC 13350	Clade_I	NC_010572.1	chromosome	VWB	VWB	86.486	37	5	0	2	38	339320	339356	0.000774	45.5	45	82.2222	4324371	8545929	3985051	TERMINAL
Streptomyces griseus subsp. griseus NBRC 13350	Clade_I	NC_010572.1	chromosome	Samy	Samy_GLOBI	98	50	1	0	1	50	1374644	1374595	3.23e-16	86.9	50	100	4324371	8545929	2949727	TERMINAL
Streptomyces griseus subsp. griseus NBRC 13350	Clade_I	NC_010572.1	chromosome	R4	R4	89.362	47	5	0	3	49	1559079	1559125	3.69e-09	63.5	50	94	4324371	8545929	2765292	TERMINAL
Streptomyces griseus subsp. griseus NBRC 13350	Clade_I	NC_010572.1	chromosome	VWB	VWB	97.059	34	0	1	12	45	2588832	2588864	1.49e-06	54.5	45	75.5556	4324371	8545929	1735539	CENTRAL
Streptomyces griseus subsp. griseus NBRC 13350	Clade_I	NC_010572.1	chromosome	PhiBT1	PhiBT1	94.286	35	2	0	2	36	3188118	3188152	2.38e-07	55.4	36	97.2222	4324371	8545929	1136253	CENTRAL
Streptomyces griseus subsp. griseus NBRC 13350	Clade_I	NC_010572.1	chromosome	SV1	SV1	90	50	5	0	1	50	3597978	3598027	9.42e-11	68.9	52	96.1538	4324371	8545929	726393	CENTRAL
Streptomyces griseus subsp. griseus NBRC 13350	Clade_I	NC_010572.1	chromosome	pSAM2	pSAM2	100	26	0	0	1	26	3928306	3928331	1.06e-05	48.2	26	100	4324371	8545929	396065	CENTRAL
Streptomyces griseus subsp. griseus NBRC 13350	Clade_I	NC_010572.1	chromosome	Micro1_6	Micro1_6	84.444	45	7	0	2	46	4712777	4712821	1.92e-05	50.9	46	97.8261	4324371	8545929	388406	CENTRAL
Streptomyces griseus subsp. griseus NBRC 13350	Clade_I	NC_010572.1	chromosome	VWB	VWB	100	45	0	0	1	45	4991519	4991475	3.08e-15	82.4	45	100	4324371	8545929	667148	CENTRAL
Streptomyces griseus subsp. griseus NBRC 13350	Clade_I	NC_010572.1	chromosome	PhiJoe_OZJ_WTR	PhiJoe_OZJ_WTR	86	50	7	0	1	50	5820353	5820304	4.49e-08	59.9	50	100	4324371	8545929	1495982	CENTRAL
Streptomyces scabiei 87.22	Clade_II	NC_013929.1	chromosome	Samy	Samy_VENE	89.796	49	5	0	1	49	1977263	1977215	3.03e-10	67.1	50	98	5138728	10148695	3161465	TERMINAL
Streptomyces scabiei 87.22	Clade_II	NC_013929.1	chromosome	R4	R4	93.182	44	3	0	2	45	2095621	2095664	3.03e-10	67.1	50	88	5138728	10148695	3043107	TERMINAL
Streptomyces scabiei 87.22	Clade_II	NC_013929.1	chromosome	VWB	VWB	96.875	32	0	1	15	45	3305063	3305094	1.82e-05	50.9	45	71.1111	5138728	10148695	1833665	CENTRAL
Streptomyces scabiei 87.22	Clade_II	NC_013929.1	chromosome	VWB	VWB	96.875	32	0	1	15	45	3350642	3350673	1.82e-05	50.9	45	71.1111	5138728	10148695	1788086	CENTRAL
Streptomyces scabiei 87.22	Clade_II	NC_013929.1	chromosome	PhiBT1	PhiBT1	91.429	35	3	0	2	36	4010187	4010221	1.01e-05	50.9	36	97.2222	5138728	10148695	1128541	CENTRAL
Streptomyces scabiei 87.22	Clade_II	NC_013929.1	chromosome	pSAM2	pSAM2	100	26	0	0	1	26	4672701	4672726	1.06e-05	48.2	26	100	5138728	10148695	466027	CENTRAL
Streptomyces scabiei 87.22	Clade_II	NC_013929.1	chromosome	TG1	TG1	88.636	44	5	0	2	45	4763472	4763515	1.29e-07	58.1	46	95.6522	5138728	10148695	375256	CENTRAL
Streptomyces scabiei 87.22	Clade_II	NC_013929.1	chromosome	Micro1_6	Micro1_6	90.698	43	4	0	2	44	5590511	5590553	1.06e-08	60.8	46	93.4783	5138728	10148695	451783	CENTRAL
Streptomyces scabiei 87.22	Clade_II	NC_013929.1	chromosome	SV1	SV1	94.231	52	3	0	1	52	5707458	5707407	1.49e-14	81.5	52	100	5138728	10148695	568730	CENTRAL
Streptomyces scabiei 87.22	Clade_II	NC_013929.1	chromosome	VWB	VWB	100	43	0	0	3	45	5843785	5843743	3.75e-14	78.8	45	95.5556	5138728	10148695	705057	CENTRAL
Streptomyces scabiei 87.22	Clade_II	NC_013929.1	chromosome	VWB	VWB	100	45	0	0	1	45	5862014	5861970	3.08e-15	82.4	45	100	5138728	10148695	723286	CENTRAL
Streptomyces scabiei 87.22	Clade_II	NC_013929.1	chromosome	PhiJoe_OZJ_WTR	PhiJoe_OZJ_WTR	94	50	3	0	1	50	6694045	6693996	1.67e-13	77.9	50	100	5138728	10148695	1555317	CENTRAL
Streptomyces sp. SirexAA-E	Clade_I	NC_015953.1	chromosome	PhiJoe_OZJ_WTR	PhiJoe_OZJ_WTR	94	50	3	0	1	50	2247748	2247797	1.67e-13	77.9	50	100	3690384	7414440	1442636	CENTRAL
Streptomyces sp. SirexAA-E	Clade_I	NC_015953.1	chromosome	VWB	VWB	100	45	0	0	1	45	3010164	3010208	3.08e-15	82.4	45	100	3690384	7414440	680220	CENTRAL
Streptomyces sp. SirexAA-E	Clade_I	NC_015953.1	chromosome	pSAM2	pSAM2	100	26	0	0	1	26	3385789	3385814	1.06e-05	48.2	26	100	3690384	7414440	304595	CENTRAL
Streptomyces sp. SirexAA-E	Clade_I	NC_015953.1	chromosome	PhiC31	PhiC31	88.571	35	4	0	1	35	3597174	3597208	0.000111	46.4	35	100	3690384	7414440	93210	CENTRAL
Streptomyces sp. SirexAA-E	Clade_I	NC_015953.1	chromosome	Micro1_6	Micro1_6	91.111	45	4	0	2	46	4103895	4103939	8.72e-10	64.4	46	97.8261	3690384	7414440	413511	CENTRAL
Streptomyces sp. SirexAA-E	Clade_I	NC_015953.1	chromosome	SV1	SV1	94	50	3	0	1	50	4240707	4240658	1.82e-13	77.9	52	96.1538	3690384	7414440	550323	CENTRAL
Streptomyces sp. SirexAA-E	Clade_I	NC_015953.1	chromosome	PhiBT1	PhiBT1	94.118	34	2	0	3	36	4536505	4536472	8.3e-07	53.6	36	94.4444	3690384	7414440	846121	CENTRAL
Streptomyces sp. SirexAA-E	Clade_I	NC_015953.1	chromosome	VWB	VWB	97.059	34	0	1	12	45	5024124	5024092	1.49e-06	54.5	45	75.5556	3690384	7414440	1333740	CENTRAL
Streptomyces sp. SirexAA-E	Clade_I	NC_015953.1	chromosome	R4	R4	93.75	48	3	0	2	49	6150343	6150296	2.04e-12	74.3	50	96	3690384	7414440	2459959	TERMINAL
Streptomyces sp. SirexAA-E	Clade_I	NC_015953.1	chromosome	Samy	Samy_VENE	90	50	5	0	1	50	6437853	6437902	8.67e-11	68.9	50	100	3690384	7414440	2747469	TERMINAL
Streptantibioticus cattleyicolor NRRL 8057 = DSM	Group_O	NC_016111.1	chromosome	PhiJoe_OZJ_WTR	PhiJoe_OZJ_WTR	89.474	38	4	0	13	50	1826357	1826394	6.66e-06	51.8	50	76	3282602	6283062	1456245	CENTRAL
Streptantibioticus cattleyicolor NRRL 8057 = DSM	Group_O	NC_016111.1	chromosome	VWB	VWB	93.333	45	3	0	1	45	2352702	2352746	6.78e-11	68.9	45	100	3282602	6283062	929900	CENTRAL
Streptantibioticus cattleyicolor NRRL 8057 = DSM	Group_O	NC_016111.1	chromosome	VWB	VWB	93.333	45	3	0	1	45	2408415	2408459	6.78e-11	68.9	45	100	3282602	6283062	874187	CENTRAL
Streptantibioticus cattleyicolor NRRL 8057 = DSM	Group_O	NC_016111.1	chromosome	VWB	VWB	92.857	42	3	0	4	45	2412180	2412221	2.88e-09	63.5	45	93.3333	3282602	6283062	870422	CENTRAL
Streptantibioticus cattleyicolor NRRL 8057 = DSM	Group_O	NC_016111.1	chromosome	Micro1_6	Micro1_6	100	44	0	0	1	44	2617570	2617527	1.13e-14	80.6	46	95.6522	3282602	6283062	665032	CENTRAL
Streptantibioticus cattleyicolor NRRL 8057 = DSM	Group_O	NC_016111.1	chromosome	pSAM2	pSAM2	100	26	0	0	1	26	3031660	3031685	1.06e-05	48.2	26	100	3282602	6283062	250942	CENTRAL
Streptantibioticus cattleyicolor NRRL 8057 = DSM	Group_O	NC_016111.1	chromosome	PhiBT1	PhiBT1	91.429	35	3	0	2	36	4034063	4034029	1.01e-05	50.9	36	97.2222	3282602	6283062	751461	CENTRAL
Streptantibioticus cattleyicolor NRRL 8057 = DSM	Group_O	NC_016111.1	chromosome	VWB	VWB	96.875	32	0	1	15	45	4465020	4464989	1.82e-05	50.9	45	71.1111	3282602	6283062	1182418	CENTRAL
Streptantibioticus cattleyicolor NRRL 8057 = DSM	Group_O	NC_016111.1	chromosome	R4	R4	95.833	48	2	0	2	49	5138878	5138831	4.79e-14	78.8	50	96	3282602	6283062	1856276	TERMINAL
Streptomyces bingchenggensis BCW-1	Group_O	NC_016582.1	chromosome	VWB	VWB	88.235	34	4	0	2	35	186364	186331	0.000774	44.6	45	75.5556	6604012	11936683	6417648	TERMINAL
Streptomyces bingchenggensis BCW-1	Group_O	NC_016582.1	chromosome	Samy	Samy_VENE	94	50	3	0	1	50	3712273	3712224	1.67e-13	77.9	50	100	6604012	11936683	2891739	CENTRAL
Streptomyces bingchenggensis BCW-1	Group_O	NC_016582.1	chromosome	R4	R4	87.5	48	6	0	2	49	3863809	3863856	1.29e-08	60.8	50	96	6604012	11936683	2740203	CENTRAL
Streptomyces bingchenggensis BCW-1	Group_O	NC_016582.1	chromosome	VWB	VWB	96.875	32	0	1	15	45	4882219	4882250	1.82e-05	50.9	45	71.1111	6604012	11936683	1721793	CENTRAL
Streptomyces bingchenggensis BCW-1	Group_O	NC_016582.1	chromosome	VWB	VWB	96.875	32	0	1	15	45	4884171	4884202	1.82e-05	50.9	45	71.1111	6604012	11936683	1719841	CENTRAL
Streptomyces bingchenggensis BCW-1	Group_O	NC_016582.1	chromosome	Micro1_6	Micro1_6	88.636	44	5	0	1	44	6165012	6164969	1.29e-07	58.1	46	95.6522	6604012	11936683	439000	CENTRAL
Streptomyces bingchenggensis BCW-1	Group_O	NC_016582.1	chromosome	TG1	TG1	91.111	45	4	0	2	46	6910778	6910734	8.72e-10	64.4	46	97.8261	6604012	11936683	306766	CENTRAL
Streptomyces bingchenggensis BCW-1	Group_O	NC_016582.1	chromosome	pSAM2	pSAM2	100	26	0	0	1	26	7072184	7072159	1.06e-05	48.2	26	100	6604012	11936683	468172	CENTRAL
Streptomyces bingchenggensis BCW-1	Group_O	NC_016582.1	chromosome	VWB	VWB	86.667	45	6	0	1	45	7758394	7758350	4.28e-07	55.4	45	100	6604012	11936683	1154382	CENTRAL
Streptomyces bingchenggensis BCW-1	Group_O	NC_016582.1	chromosome	PhiJoe_OZJ_WTR	PhiJoe_OZJ_WTR	94	50	3	0	1	50	8524574	8524525	1.67e-13	77.9	50	100	6604012	11936683	1920562	CENTRAL
Streptomyces hygroscopicus subsp. jinggangensis 5008	Clade_II	NC_017765.1	chromosome	PhiJoe_OZJ_WTR	PhiJoe_OZJ_WTR	100	50	0	0	1	50	4716482	4716531	7.6e-18	91.5	50	100	5946349	10145833	1229867	CENTRAL
Streptomyces hygroscopicus subsp. jinggangensis 5008	Clade_II	NC_017765.1	chromosome	VWB	VWB	100	45	0	0	1	45	5393381	5393425	3.08e-15	82.4	45	100	5946349	10145833	552968	CENTRAL
Streptomyces hygroscopicus subsp. jinggangensis 5008	Clade_II	NC_017765.1	chromosome	VWB	VWB	97.674	43	1	0	3	45	5400731	5400773	1.6e-12	74.3	45	95.5556	5946349	10145833	545618	CENTRAL
Streptomyces hygroscopicus subsp. jinggangensis 5008	Clade_II	NC_017765.1	chromosome	SV1	SV1	96	50	2	0	1	50	5476680	5476729	4.28e-15	82.4	52	96.1538	5946349	10145833	469669	CENTRAL
Streptomyces hygroscopicus subsp. jinggangensis 5008	Clade_II	NC_017765.1	chromosome	Micro1_6	Micro1_6	93.182	44	3	0	1	44	5577479	5577436	2.5e-10	67.1	46	95.6522	5946349	10145833	368870	CENTRAL
Streptomyces hygroscopicus subsp. jinggangensis 5008	Clade_II	NC_017765.1	chromosome	PhiC31	PhiC31	94.286	35	2	0	1	35	6039416	6039382	2.14e-07	55.4	35	100	5946349	10145833	93067	CENTRAL
Streptomyces hygroscopicus subsp. jinggangensis 5008	Clade_II	NC_017765.1	chromosome	TG1	TG1	84.444	45	7	0	2	46	6156968	6156924	1.92e-05	50.9	46	97.8261	5946349	10145833	210619	CENTRAL
Streptomyces hygroscopicus subsp. jinggangensis 5008	Clade_II	NC_017765.1	chromosome	pSAM2	pSAM2	100	26	0	0	1	26	6213024	6212999	1.06e-05	48.2	26	100	5946349	10145833	266675	CENTRAL
Streptomyces hygroscopicus subsp. jinggangensis 5008	Clade_II	NC_017765.1	chromosome	PhiBT1	PhiBT1	91.429	35	3	0	1	35	6813239	6813205	1.01e-05	50.9	36	97.2222	5946349	10145833	866890	CENTRAL
Streptomyces hygroscopicus subsp. jinggangensis 5008	Clade_II	NC_017765.1	chromosome	VWB	VWB	96.875	32	0	1	15	45	7313538	7313507	1.82e-05	50.9	45	71.1111	5946349	10145833	1367189	CENTRAL
Streptomyces hygroscopicus subsp. jinggangensis 5008	Clade_II	NC_017765.1	chromosome	VWB	VWB	96.875	32	0	1	15	45	7320268	7320237	1.82e-05	50.9	45	71.1111	5946349	10145833	1373919	CENTRAL
Streptomyces hygroscopicus subsp. jinggangensis 5008	Clade_II	NC_017765.1	chromosome	R4	R4	100	42	0	0	2	43	8284659	8284618	1.67e-13	77	50	84	5946349	10145833	2338310	TERMINAL
Streptomyces hygroscopicus subsp. jinggangensis 5008	Clade_II	NC_017765.1	chromosome	Samy	Samy_LIV	88	50	6	0	1	50	8474563	8474612	1.06e-09	64.4	50	100	5946349	10145833	2528214	TERMINAL
Streptomyces albidoflavus J1074	Clade_II	NC_020990.1	chromosome	Samy	Samy_ALBIDO	100	50	0	0	1	50	531667	531618	7.6e-18	91.5	50	100	3419111	6841649	2887444	TERMINAL
Streptomyces albidoflavus J1074	Clade_II	NC_020990.1	chromosome	R4	R4	93.75	48	3	0	2	49	755895	755942	2.04e-12	74.3	50	96	3419111	6841649	2663216	TERMINAL
Streptomyces albidoflavus J1074	Clade_II	NC_020990.1	chromosome	VWB	VWB	96.875	32	0	1	15	45	1765675	1765706	1.82e-05	50.9	45	71.1111	3419111	6841649	1653436	CENTRAL
Streptomyces albidoflavus J1074	Clade_II	NC_020990.1	chromosome	VWB	VWB	100	45	0	0	1	45	2548570	2548614	3.08e-15	82.4	45	100	3419111	6841649	870541	CENTRAL
Streptomyces albidoflavus J1074	Clade_II	NC_020990.1	chromosome	VWB	VWB	100	43	0	0	3	45	2569583	2569625	3.75e-14	78.8	45	95.5556	3419111	6841649	849528	CENTRAL
Streptomyces albidoflavus J1074	Clade_II	NC_020990.1	chromosome	Micro1_6	Micro1_6	90.698	43	4	0	2	44	2909215	2909173	1.06e-08	60.8	46	93.4783	3419111	6841649	509896	CENTRAL
Streptomyces albidoflavus J1074	Clade_II	NC_020990.1	chromosome	Micro1_6	Micro1_6	90.698	43	4	0	2	44	2926569	2926527	1.06e-08	60.8	46	93.4783	3419111	6841649	492542	CENTRAL
Streptomyces albidoflavus J1074	Clade_II	NC_020990.1	chromosome	pSAM2	pSAM2	100	26	0	0	1	26	3117096	3117121	1.06e-05	48.2	26	100	3419111	6841649	302015	CENTRAL
Streptomyces albidoflavus J1074	Clade_II	NC_020990.1	chromosome	PhiC31	PhiC31	91.429	35	3	0	1	35	3505876	3505842	9.1e-06	50.9	35	100	3419111	6841649	86765	CENTRAL
Streptomyces albidoflavus J1074	Clade_II	NC_020990.1	chromosome	TG1	TG1	92.5	40	3	0	7	46	3638608	3638569	3.71e-08	59.9	46	86.9565	3419111	6841649	219497	CENTRAL
Streptomyces albidoflavus J1074	Clade_II	NC_020990.1	chromosome	PhiJoe_OZJ_WTR	PhiJoe_OZJ_WTR	88	50	6	0	1	50	4945115	4945066	1.06e-09	64.4	50	100	3419111	6841649	1526004	CENTRAL
Streptomyces sp. PAMC 26508	Clade_I	NC_021055.1	chromosome	PhiJoe_OZJ_WTR	PhiJoe_OZJ_WTR	84	50	8	0	1	50	2515620	2515669	5.47e-07	55.4	50	100	3761479	7526197	1245859	CENTRAL
Streptomyces sp. PAMC 26508	Clade_I	NC_021055.1	chromosome	VWB	VWB	100	45	0	0	1	45	3227057	3227101	3.08e-15	82.4	45	100	3761479	7526197	534422	CENTRAL
Streptomyces sp. PAMC 26508	Clade_I	NC_021055.1	chromosome	pSAM2	pSAM2	100	26	0	0	1	26	3520076	3520101	1.06e-05	48.2	26	100	3761479	7526197	241403	CENTRAL
Streptomyces sp. PAMC 26508	Clade_I	NC_021055.1	chromosome	TG1	TG1	84.091	44	7	0	3	46	3577066	3577109	6.71e-05	49.1	46	95.6522	3761479	7526197	184413	CENTRAL
Streptomyces sp. PAMC 26508	Clade_I	NC_021055.1	chromosome	Micro1_6	Micro1_6	90.698	43	4	0	2	44	4156574	4156616	1.06e-08	60.8	46	93.4783	3761479	7526197	395095	CENTRAL
Streptomyces sp. PAMC 26508	Clade_I	NC_021055.1	chromosome	SV1	SV1	94	50	3	0	1	50	4297275	4297226	1.82e-13	77.9	52	96.1538	3761479	7526197	535796	CENTRAL
Streptomyces sp. PAMC 26508	Clade_I	NC_021055.1	chromosome	VWB	VWB	97.059	34	0	1	12	45	5029520	5029488	1.49e-06	54.5	45	75.5556	3761479	7526197	1268041	CENTRAL
Streptomyces sp. PAMC 26508	Clade_I	NC_021055.1	chromosome	R4	R4	97.917	48	1	0	2	49	6110242	6110195	3.94e-15	83.3	50	96	3761479	7526197	2348763	TERMINAL
Streptomyces sp. PAMC 26508	Clade_I	NC_021055.1	chromosome	Samy	Samy_VENE	88	50	6	0	1	50	6344152	6344201	1.06e-09	64.4	50	100	3761479	7526197	2582673	TERMINAL
Streptomyces microflavus DSM 40593	Clade_I	NC_021177.1	chromosome	PhiJoe_OZJ_WTR	PhiJoe_OZJ_WTR	86	50	7	0	1	50	2440953	2441002	4.49e-08	59.9	50	100	4028541	7905758	1587588	CENTRAL
Streptomyces microflavus DSM 40593	Clade_I	NC_021177.1	chromosome	VWB	VWB	100	45	0	0	1	45	3245659	3245703	3.08e-15	82.4	45	100	4028541	7905758	782882	CENTRAL
Streptomyces microflavus DSM 40593	Clade_I	NC_021177.1	chromosome	pSAM2	pSAM2	100	26	0	0	1	26	3606147	3606172	1.06e-05	48.2	26	100	4028541	7905758	422394	CENTRAL
Streptomyces microflavus DSM 40593	Clade_I	NC_021177.1	chromosome	PhiC31	PhiC31	93.333	30	2	0	1	30	3924812	3924841	0.000111	46.4	35	85.7143	4028541	7905758	103729	CENTRAL
Streptomyces microflavus DSM 40593	Clade_I	NC_021177.1	chromosome	Micro1_6	Micro1_6	91.111	45	4	0	2	46	4526531	4526575	8.72e-10	64.4	46	97.8261	4028541	7905758	497990	CENTRAL
Streptomyces microflavus DSM 40593	Clade_I	NC_021177.1	chromosome	SV1	SV1	90	50	5	0	1	50	4719307	4719258	9.42e-11	68.9	52	96.1538	4028541	7905758	690766	CENTRAL
Streptomyces microflavus DSM 40593	Clade_I	NC_021177.1	chromosome	PhiBT1	PhiBT1	94.286	35	2	0	2	36	5106655	5106621	2.38e-07	55.4	36	97.2222	4028541	7905758	1078114	CENTRAL
Streptomyces microflavus DSM 40593	Clade_I	NC_021177.1	chromosome	VWB	VWB	97.059	34	0	1	12	45	5689861	5689829	1.49e-06	54.5	45	75.5556	4028541	7905758	1661320	CENTRAL
Streptomyces microflavus DSM 40593	Clade_I	NC_021177.1	chromosome	VWB	VWB	94.444	36	2	0	10	45	6526941	6526976	1.23e-07	57.2	45	80	4028541	7905758	2498400	TERMINAL
Streptomyces microflavus DSM 40593	Clade_I	NC_021177.1	chromosome	R4	R4	95.833	48	2	0	2	49	6875117	6875070	4.79e-14	78.8	50	96	4028541	7905758	2846576	TERMINAL
Streptomyces microflavus DSM 40593	Clade_I	NC_021177.1	chromosome	Samy	Samy_VENE	96	50	2	0	1	50	7105406	7105455	3.94e-15	82.4	50	100	4028541	7905758	3076865	TERMINAL
Streptomyces collinus Tu 365	Clade_II	NC_021985.1	chromosome	PhiJoe_OZJ_WTR	PhiJoe_OZJ_WTR	86	50	7	0	1	50	3184733	3184782	4.49e-08	59.9	50	100	4409139	8272925	1224406	CENTRAL
Streptomyces collinus Tu 365	Clade_II	NC_021985.1	chromosome	VWB	VWB	100	45	0	0	1	45	3852039	3852083	3.08e-15	82.4	45	100	4409139	8272925	557100	CENTRAL
Streptomyces collinus Tu 365	Clade_II	NC_021985.1	chromosome	VWB	VWB	100	43	0	0	3	45	3863584	3863626	3.75e-14	78.8	45	95.5556	4409139	8272925	545555	CENTRAL
Streptomyces collinus Tu 365	Clade_II	NC_021985.1	chromosome	VWB	VWB	97.778	45	1	0	1	45	3872781	3872825	1.31e-13	77.9	45	100	4409139	8272925	536358	CENTRAL
Streptomyces collinus Tu 365	Clade_II	NC_021985.1	chromosome	SV1	SV1	96	50	2	0	1	50	3972429	3972478	4.28e-15	82.4	52	96.1538	4409139	8272925	436710	CENTRAL
Streptomyces collinus Tu 365	Clade_II	NC_021985.1	chromosome	Micro1_6	Micro1_6	90.698	43	4	0	2	44	4075346	4075304	1.06e-08	60.8	46	93.4783	4409139	8272925	333793	CENTRAL
Streptomyces collinus Tu 365	Clade_II	NC_021985.1	chromosome	PhiC31	PhiC31	91.429	35	3	0	1	35	4496346	4496312	9.1e-06	50.9	35	100	4409139	8272925	87207	CENTRAL
Streptomyces collinus Tu 365	Clade_II	NC_021985.1	chromosome	TG1	TG1	89.13	46	5	0	1	46	4615941	4615896	1.06e-08	61.7	46	100	4409139	8272925	206802	CENTRAL
Streptomyces collinus Tu 365	Clade_II	NC_021985.1	chromosome	pSAM2	pSAM2	100	26	0	0	1	26	4695882	4695857	1.06e-05	48.2	26	100	4409139	8272925	286743	CENTRAL
Streptomyces collinus Tu 365	Clade_II	NC_021985.1	chromosome	PhiBT1	PhiBT1	91.667	36	3	0	1	36	5226737	5226702	2.9e-06	52.7	36	100	4409139	8272925	817598	CENTRAL
Streptomyces collinus Tu 365	Clade_II	NC_021985.1	chromosome	VWB	VWB	96.875	32	0	1	15	45	5751945	5751914	1.82e-05	50.9	45	71.1111	4409139	8272925	1342806	CENTRAL
Streptomyces collinus Tu 365	Clade_II	NC_021985.1	chromosome	VWB	VWB	96.875	32	0	1	15	45	5773355	5773324	1.82e-05	50.9	45	71.1111	4409139	8272925	1364216	CENTRAL
Streptomyces collinus Tu 365	Clade_II	NC_021985.1	chromosome	R4	R4	97.619	42	1	0	2	43	6741971	6741930	7.12e-12	72.5	50	84	4409139	8272925	2332832	TERMINAL
Streptomyces collinus Tu 365	Clade_II	NC_021985.1	chromosome	Samy	Samy_AMBO	93.023	43	3	0	1	43	6897455	6897497	1.06e-09	65.3	50	86	4409139	8272925	2488316	TERMINAL
Streptomyces rochei 7434AN4	Clade_II	NZ_AP018517.1	chromosome	TG1	TG1	89.474	38	4	0	7	44	1091072	1091109	5.51e-06	51.8	46	82.6087	4097668	8364802	3006596	TERMINAL
Streptomyces rochei 7434AN4	Clade_II	NZ_AP018517.1	chromosome	Samy	Samy_LIV	90.698	43	4	0	1	43	1583763	1583721	1.29e-08	60.8	50	86	4097668	8364802	2513905	TERMINAL
Streptomyces rochei 7434AN4	Clade_II	NZ_AP018517.1	chromosome	R4	R4	92.857	42	3	0	2	43	1851596	1851637	3.69e-09	63.5	50	84	4097668	8364802	2246072	TERMINAL
Streptomyces rochei 7434AN4	Clade_II	NZ_AP018517.1	chromosome	VWB	VWB	96.875	32	0	1	15	45	2821454	2821485	1.82e-05	50.9	45	71.1111	4097668	8364802	1276214	CENTRAL
Streptomyces rochei 7434AN4	Clade_II	NZ_AP018517.1	chromosome	pSAM2	pSAM2	100	26	0	0	1	26	3819502	3819527	1.06e-05	48.2	26	100	4097668	8364802	278166	CENTRAL
Streptomyces rochei 7434AN4	Clade_II	NZ_AP018517.1	chromosome	PhiC31	PhiC31	91.429	35	3	0	1	35	3998890	3998924	9.1e-06	50.9	35	100	4097668	8364802	98778	CENTRAL
Streptomyces rochei 7434AN4	Clade_II	NZ_AP018517.1	chromosome	Micro1_6	Micro1_6	93.182	44	3	0	1	44	4473417	4473460	2.5e-10	67.1	46	95.6522	4097668	8364802	375749	CENTRAL
Streptomyces rochei 7434AN4	Clade_II	NZ_AP018517.1	chromosome	SV1	SV1	96	50	2	0	1	50	4576083	4576034	4.28e-15	82.4	52	96.1538	4097668	8364802	478415	CENTRAL
Streptomyces rochei 7434AN4	Clade_II	NZ_AP018517.1	chromosome	VWB	VWB	100	45	0	0	1	45	4685085	4685041	3.08e-15	82.4	45	100	4097668	8364802	587417	CENTRAL
Streptomyces rochei 7434AN4	Clade_II	NZ_AP018517.1	chromosome	VWB	VWB	100	43	0	0	3	45	4695185	4695143	3.75e-14	78.8	45	95.5556	4097668	8364802	597517	CENTRAL
Streptomyces rochei 7434AN4	Clade_II	NZ_AP018517.1	chromosome	VWB	VWB	100	45	0	0	1	45	4714769	4714725	3.08e-15	82.4	45	100	4097668	8364802	617101	CENTRAL
Streptomyces rochei 7434AN4	Clade_II	NZ_AP018517.1	chromosome	PhiJoe_OZJ_WTR	PhiJoe_OZJ_WTR	96	50	2	0	1	50	5353927	5353878	3.94e-15	82.4	50	100	4097668	8364802	1256259	CENTRAL
Streptomyces rochei 7434AN4	Clade_II	NZ_AP018517.1	chromosome	VWB	VWB	96.875	32	0	1	15	45	5497953	5497922	1.82e-05	50.9	45	71.1111	4097668	8364802	1400285	CENTRAL
Streptomyces sp. 769	Group_O	NZ_CP003987.1	chromosome	Samy	Samy_AMBO	86.047	43	6	0	1	43	2439116	2439074	6.66e-06	51.8	50	86	5039247	10100774	2600131	TERMINAL
Streptomyces sp. 769	Group_O	NZ_CP003987.1	chromosome	R4	R4	95.918	49	2	0	2	50	2741162	2741210	1.37e-14	80.6	50	98	5039247	10100774	2298085	TERMINAL
Streptomyces sp. 769	Group_O	NZ_CP003987.1	chromosome	VWB	VWB	96.875	32	0	1	15	45	3641378	3641409	1.82e-05	50.9	45	71.1111	5039247	10100774	1397869	CENTRAL
Streptomyces sp. 769	Group_O	NZ_CP003987.1	chromosome	SV1	SV1	90	50	5	0	1	50	4318258	4318307	9.42e-11	68.9	52	96.1538	5039247	10100774	720989	CENTRAL
Streptomyces sp. 769	Group_O	NZ_CP003987.1	chromosome	Micro1_6	Micro1_6	93.023	43	3	0	2	44	4427488	4427446	8.72e-10	65.3	46	93.4783	5039247	10100774	611759	CENTRAL
Streptomyces sp. 769	Group_O	NZ_CP003987.1	chromosome	Micro1_6	Micro1_6	93.182	44	3	0	1	44	4443814	4443771	2.5e-10	67.1	46	95.6522	5039247	10100774	595433	CENTRAL
Streptomyces sp. 769	Group_O	NZ_CP003987.1	chromosome	pSAM2	pSAM2	100	26	0	0	1	26	4730984	4731009	1.06e-05	48.2	26	100	5039247	10100774	308263	CENTRAL
Streptomyces sp. 769	Group_O	NZ_CP003987.1	chromosome	PhiC31	PhiC31	97.143	35	1	0	1	35	5135279	5135245	1.76e-08	59.9	35	100	5039247	10100774	96032	CENTRAL
Streptomyces sp. 769	Group_O	NZ_CP003987.1	chromosome	TG1	TG1	86.667	45	6	0	2	46	5209902	5209858	4.52e-07	55.4	46	97.8261	5039247	10100774	170655	CENTRAL
Streptomyces sp. 769	Group_O	NZ_CP003987.1	chromosome	VWB	VWB	100	45	0	0	1	45	5609626	5609582	3.08e-15	82.4	45	100	5039247	10100774	570379	CENTRAL
Streptomyces sp. 769	Group_O	NZ_CP003987.1	chromosome	PhiJoe_OZJ_WTR	PhiJoe_OZJ_WTR	96	50	2	0	1	50	6290681	6290632	3.94e-15	82.4	50	100	5039247	10100774	1251434	CENTRAL
Streptomyces lydicus A02	Group_O	NZ_CP007699.2	chromosome	VWB	VWB	93.023	43	3	0	3	45	1689215	1689257	8.27e-10	65.3	45	95.5556	4435031	9307519	2745816	TERMINAL
Streptomyces lydicus A02	Group_O	NZ_CP007699.2	chromosome	Samy	Samy_ALBIDO	87.5	48	6	0	2	49	1817689	1817642	1.29e-08	60.8	50	96	4435031	9307519	2617342	TERMINAL
Streptomyces lydicus A02	Group_O	NZ_CP007699.2	chromosome	R4	R4	95.918	49	2	0	2	50	1972291	1972339	1.37e-14	80.6	50	98	4435031	9307519	2462740	TERMINAL
Streptomyces lydicus A02	Group_O	NZ_CP007699.2	chromosome	VWB	VWB	94.872	39	2	0	3	41	2403527	2403565	2.88e-09	62.6	45	86.6667	4435031	9307519	2031504	TERMINAL
Streptomyces lydicus A02	Group_O	NZ_CP007699.2	chromosome	VWB	VWB	96.875	32	0	1	15	45	2957982	2958013	1.82e-05	50.9	45	71.1111	4435031	9307519	1477049	CENTRAL
Streptomyces lydicus A02	Group_O	NZ_CP007699.2	chromosome	Micro1_6	Micro1_6	93.182	44	3	0	1	44	3765424	3765381	2.5e-10	67.1	46	95.6522	4435031	9307519	669607	CENTRAL
Streptomyces lydicus A02	Group_O	NZ_CP007699.2	chromosome	pSAM2	pSAM2	100	26	0	0	1	26	4091770	4091795	1.06e-05	48.2	26	100	4435031	9307519	343261	CENTRAL
Streptomyces lydicus A02	Group_O	NZ_CP007699.2	chromosome	PhiC31	PhiC31	100	35	0	0	1	35	4531871	4531837	4.13e-10	64.4	35	100	4435031	9307519	96840	CENTRAL
Streptomyces lydicus A02	Group_O	NZ_CP007699.2	chromosome	TG1	TG1	92.5	40	3	0	7	46	4676234	4676195	3.71e-08	59.9	46	86.9565	4435031	9307519	241203	CENTRAL
Streptomyces lydicus A02	Group_O	NZ_CP007699.2	chromosome	VWB	VWB	100	45	0	0	1	45	5139472	5139428	3.08e-15	82.4	45	100	4435031	9307519	704441	CENTRAL
Streptomyces lydicus A02	Group_O	NZ_CP007699.2	chromosome	PhiJoe_OZJ_WTR	PhiJoe_OZJ_WTR	96	50	2	0	1	50	5851721	5851672	3.94e-15	82.4	50	100	4435031	9307519	1416690	CENTRAL
Streptomyces lydicus A02	Group_O	NZ_CP007699.2	chromosome	Micro1_6	Micro1_6	93.023	43	3	0	2	44	7623878	7623836	8.72e-10	65.3	46	93.4783	4435031	9307519	3188847	CENTRAL
Streptomyces glaucescens GLA.O	Clade_II	NZ_CP009438.1	chromosome	PhiJoe_OZJ_WTR	PhiJoe_OZJ_WTR	88	50	6	0	1	50	2721445	2721494	1.06e-09	64.4	50	100	3882391	7453200	1160946	CENTRAL
Streptomyces glaucescens GLA.O	Clade_II	NZ_CP009438.1	chromosome	VWB	VWB	100	45	0	0	1	45	3365211	3365255	3.08e-15	82.4	45	100	3882391	7453200	517180	CENTRAL
Streptomyces glaucescens GLA.O	Clade_II	NZ_CP009438.1	chromosome	SV1	SV1	88.462	52	6	0	1	52	3471538	3471589	9.42e-11	68	52	100	3882391	7453200	410853	CENTRAL
Streptomyces glaucescens GLA.O	Clade_II	NZ_CP009438.1	chromosome	Micro1_6	Micro1_6	90.698	43	4	0	2	44	3562686	3562644	1.06e-08	60.8	46	93.4783	3882391	7453200	319705	CENTRAL
Streptomyces glaucescens GLA.O	Clade_II	NZ_CP009438.1	chromosome	Micro1_6	Micro1_6	90.909	44	4	0	1	44	3577635	3577592	3.05e-09	62.6	46	95.6522	3882391	7453200	304756	CENTRAL
Streptomyces glaucescens GLA.O	Clade_II	NZ_CP009438.1	chromosome	PhiC31	PhiC31	94.286	35	2	0	1	35	4023722	4023756	2.14e-07	55.4	35	100	3882391	7453200	141331	CENTRAL
Streptomyces glaucescens GLA.O	Clade_II	NZ_CP009438.1	chromosome	TG1	TG1	86.667	45	6	0	2	46	4138965	4138921	4.52e-07	55.4	46	97.8261	3882391	7453200	256574	CENTRAL
Streptomyces glaucescens GLA.O	Clade_II	NZ_CP009438.1	chromosome	pSAM2	pSAM2	100	26	0	0	1	26	4201646	4201621	1.06e-05	48.2	26	100	3882391	7453200	319255	CENTRAL
Streptomyces glaucescens GLA.O	Clade_II	NZ_CP009438.1	chromosome	PhiBT1	PhiBT1	94.286	35	2	0	2	36	4743526	4743492	2.38e-07	55.4	36	97.2222	3882391	7453200	861135	CENTRAL
Streptomyces glaucescens GLA.O	Clade_II	NZ_CP009438.1	chromosome	VWB	VWB	96.875	32	0	1	15	45	5202848	5202817	1.82e-05	50.9	45	71.1111	3882391	7453200	1320457	CENTRAL
Streptomyces glaucescens GLA.O	Clade_II	NZ_CP009438.1	chromosome	R4	R4	90.909	44	4	0	2	45	6076288	6076245	3.69e-09	62.6	50	88	3882391	7453200	2193897	TERMINAL
Streptomyces glaucescens GLA.O	Clade_II	NZ_CP009438.1	chromosome	Samy	Samy_LIV	89.583	48	5	0	1	48	6233343	6233390	1.06e-09	65.3	50	96	3882391	7453200	2350952	TERMINAL
Streptomyces sp. CCM_MD2014	Clade_II	NZ_CP009754.1	chromosome	Samy	Samy_LIV	90	50	5	0	1	50	1396921	1396872	8.67e-11	68.9	50	100	4383185	8274043	2986264	TERMINAL
Streptomyces sp. CCM_MD2014	Clade_II	NZ_CP009754.1	chromosome	R4	R4	95.833	48	2	0	3	50	1940357	1940404	4.79e-14	78.8	50	96	4383185	8274043	2442828	TERMINAL
Streptomyces sp. CCM_MD2014	Clade_II	NZ_CP009754.1	chromosome	VWB	VWB	96.875	32	0	1	15	45	2913463	2913494	1.82e-05	50.9	45	71.1111	4383185	8274043	1469722	CENTRAL
Streptomyces sp. CCM_MD2014	Clade_II	NZ_CP009754.1	chromosome	PhiBT1	PhiBT1	100	36	0	0	1	36	3421664	3421699	1.32e-10	66.2	36	100	4383185	8274043	961521	CENTRAL
Streptomyces sp. CCM_MD2014	Clade_II	NZ_CP009754.1	chromosome	pSAM2	pSAM2	100	26	0	0	1	26	4019288	4019313	1.06e-05	48.2	26	100	4383185	8274043	363897	CENTRAL
Streptomyces sp. CCM_MD2014	Clade_II	NZ_CP009754.1	chromosome	TG1	TG1	84.444	45	7	0	2	46	4114122	4114166	1.92e-05	50.9	46	97.8261	4383185	8274043	269063	CENTRAL
Streptomyces sp. CCM_MD2014	Clade_II	NZ_CP009754.1	chromosome	PhiC31	PhiC31	97.143	35	1	0	1	35	4260717	4260751	1.76e-08	59.9	35	100	4383185	8274043	122468	CENTRAL
Streptomyces sp. CCM_MD2014	Clade_II	NZ_CP009754.1	chromosome	Micro1_6	Micro1_6	93.182	44	3	0	1	44	4836890	4836933	2.5e-10	67.1	46	95.6522	4383185	8274043	453705	CENTRAL
Streptomyces sp. CCM_MD2014	Clade_II	NZ_CP009754.1	chromosome	SV1	SV1	96.078	51	2	0	1	51	4981504	4981454	1.23e-15	84.2	52	98.0769	4383185	8274043	598319	CENTRAL
Streptomyces sp. CCM_MD2014	Clade_II	NZ_CP009754.1	chromosome	VWB	VWB	100	43	0	0	3	45	5065251	5065209	3.75e-14	78.8	45	95.5556	4383185	8274043	682066	CENTRAL
Streptomyces sp. CCM_MD2014	Clade_II	NZ_CP009754.1	chromosome	VWB	VWB	100	45	0	0	1	45	5080030	5079986	3.08e-15	82.4	45	100	4383185	8274043	696845	CENTRAL
Streptomyces sp. CCM_MD2014	Clade_II	NZ_CP009754.1	chromosome	PhiJoe_OZJ_WTR	PhiJoe_OZJ_WTR	85.417	48	7	0	3	50	5836690	5836643	5.47e-07	56.3	50	96	4383185	8274043	1453505	CENTRAL
Streptomyces vietnamensis GIMV4.0001	Clade_I	NZ_CP010407.1	chromosome	PhiJoe_OZJ_WTR	PhiJoe_OZJ_WTR	98	50	1	0	1	50	2891746	2891795	3.23e-16	86.9	50	100	4251759	8867142	1360013	CENTRAL
Streptomyces vietnamensis GIMV4.0001	Clade_I	NZ_CP010407.1	chromosome	VWB	VWB	100	45	0	0	1	45	3632157	3632201	3.08e-15	82.4	45	100	4251759	8867142	619602	CENTRAL
Streptomyces vietnamensis GIMV4.0001	Clade_I	NZ_CP010407.1	chromosome	pSAM2	pSAM2	100	26	0	0	1	26	3930448	3930473	1.06e-05	48.2	26	100	4251759	8867142	321311	CENTRAL
Streptomyces vietnamensis GIMV4.0001	Clade_I	NZ_CP010407.1	chromosome	TG1	TG1	92.105	38	3	0	8	45	3998966	3999003	4.52e-07	56.3	46	82.6087	4251759	8867142	252793	CENTRAL
Streptomyces vietnamensis GIMV4.0001	Clade_I	NZ_CP010407.1	chromosome	PhiC31	PhiC31	97.143	35	1	0	1	35	4113385	4113419	1.76e-08	59.9	35	100	4251759	8867142	138374	CENTRAL
Streptomyces vietnamensis GIMV4.0001	Clade_I	NZ_CP010407.1	chromosome	SV1	SV1	88	50	6	0	1	50	4847947	4847898	1.15e-09	64.4	52	96.1538	4251759	8867142	596188	CENTRAL
Streptomyces vietnamensis GIMV4.0001	Clade_I	NZ_CP010407.1	chromosome	VWB	VWB	96.875	32	0	1	15	45	5703570	5703539	1.82e-05	50.9	45	71.1111	4251759	8867142	1451811	CENTRAL
Streptomyces vietnamensis GIMV4.0001	Clade_I	NZ_CP010407.1	chromosome	VWB	VWB	96.875	32	0	1	15	45	5706864	5706833	1.82e-05	50.9	45	71.1111	4251759	8867142	1455105	CENTRAL
Streptomyces vietnamensis GIMV4.0001	Clade_I	NZ_CP010407.1	chromosome	R4	R4	93.75	48	3	0	2	49	6736802	6736755	2.04e-12	74.3	50	96	4251759	8867142	2485043	TERMINAL
Streptomyces vietnamensis GIMV4.0001	Clade_I	NZ_CP010407.1	chromosome	Samy	Samy_VENE	92	50	4	0	1	50	6863796	6863845	2.04e-12	73.4	50	100	4251759	8867142	2612037	TERMINAL
Streptomyces sp. Tue 6075	Clade_I	NZ_CP010833.1	chromosome	VWB	VWB	86.486	37	5	0	2	38	181995	182031	0.000774	45.5	45	82.2222	3961441	7931832	3779446	TERMINAL
Streptomyces sp. Tue 6075	Clade_I	NZ_CP010833.1	chromosome	Samy	Samy_GLOBI	98	50	1	0	1	50	987480	987431	3.23e-16	86.9	50	100	3961441	7931832	2973961	TERMINAL
Streptomyces sp. Tue 6075	Clade_I	NZ_CP010833.1	chromosome	R4	R4	93.75	48	3	0	2	49	1193026	1193073	2.04e-12	74.3	50	96	3961441	7931832	2768415	TERMINAL
Streptomyces sp. Tue 6075	Clade_I	NZ_CP010833.1	chromosome	VWB	VWB	97.059	34	0	1	12	45	2346779	2346811	1.49e-06	54.5	45	75.5556	3961441	7931832	1614662	CENTRAL
Streptomyces sp. Tue 6075	Clade_I	NZ_CP010833.1	chromosome	PhiBT1	PhiBT1	94.286	35	2	0	2	36	2927232	2927266	2.38e-07	55.4	36	97.2222	3961441	7931832	1034209	CENTRAL
Streptomyces sp. Tue 6075	Clade_I	NZ_CP010833.1	chromosome	SV1	SV1	84	50	8	0	1	50	3303025	3303074	5.95e-07	55.4	52	96.1538	3961441	7931832	658416	CENTRAL
Streptomyces sp. Tue 6075	Clade_I	NZ_CP010833.1	chromosome	pSAM2	pSAM2	100	26	0	0	1	26	3575787	3575812	1.06e-05	48.2	26	100	3961441	7931832	385654	CENTRAL
Streptomyces sp. Tue 6075	Clade_I	NZ_CP010833.1	chromosome	Micro1_6	Micro1_6	88.889	45	5	0	2	46	4339755	4339799	3.71e-08	59.9	46	97.8261	3961441	7931832	378314	CENTRAL
Streptomyces sp. Tue 6075	Clade_I	NZ_CP010833.1	chromosome	VWB	VWB	100	45	0	0	1	45	4669628	4669584	3.08e-15	82.4	45	100	3961441	7931832	708187	CENTRAL
Streptomyces sp. Tue 6075	Clade_I	NZ_CP010833.1	chromosome	PhiJoe_OZJ_WTR	PhiJoe_OZJ_WTR	84	50	8	0	1	50	5552842	5552793	5.47e-07	55.4	50	100	3961441	7931832	1591401	CENTRAL
Streptomyces cyaneogriseus subsp. noncyanogenus NMWT1	Clade_II	NZ_CP010849.1	chromosome	PhiJoe_OZJ_WTR	PhiJoe_OZJ_WTR	100	50	0	0	1	50	2751186	2751235	7.6e-18	91.5	50	100	3982536	7762396	1231350	CENTRAL
Streptomyces cyaneogriseus subsp. noncyanogenus NMWT1	Clade_II	NZ_CP010849.1	chromosome	VWB	VWB	100	45	0	0	1	45	3425595	3425639	3.08e-15	82.4	45	100	3982536	7762396	556941	CENTRAL
Streptomyces cyaneogriseus subsp. noncyanogenus NMWT1	Clade_II	NZ_CP010849.1	chromosome	VWB	VWB	100	43	0	0	3	45	3431987	3432029	3.75e-14	78.8	45	95.5556	3982536	7762396	550549	CENTRAL
Streptomyces cyaneogriseus subsp. noncyanogenus NMWT1	Clade_II	NZ_CP010849.1	chromosome	pSAM2	pSAM2	100	26	0	0	1	26	3704473	3704498	1.06e-05	48.2	26	100	3982536	7762396	278063	CENTRAL
Streptomyces cyaneogriseus subsp. noncyanogenus NMWT1	Clade_II	NZ_CP010849.1	chromosome	TG1	TG1	88.889	45	5	0	2	46	3775404	3775448	3.71e-08	59.9	46	97.8261	3982536	7762396	207132	CENTRAL
Streptomyces cyaneogriseus subsp. noncyanogenus NMWT1	Clade_II	NZ_CP010849.1	chromosome	PhiC31	PhiC31	94.286	35	2	0	1	35	3891607	3891641	2.14e-07	55.4	35	100	3982536	7762396	90929	CENTRAL
Streptomyces cyaneogriseus subsp. noncyanogenus NMWT1	Clade_II	NZ_CP010849.1	chromosome	Micro1_6	Micro1_6	93.023	43	3	0	1	43	4329125	4329167	8.72e-10	65.3	46	93.4783	3982536	7762396	346589	CENTRAL
Streptomyces cyaneogriseus subsp. noncyanogenus NMWT1	Clade_II	NZ_CP010849.1	chromosome	PhiBT1	PhiBT1	94.286	35	2	0	2	36	4767014	4766980	2.38e-07	55.4	36	97.2222	3982536	7762396	784478	CENTRAL
Streptomyces cyaneogriseus subsp. noncyanogenus NMWT1	Clade_II	NZ_CP010849.1	chromosome	VWB	VWB	96.875	32	0	1	15	45	5205458	5205427	1.82e-05	50.9	45	71.1111	3982536	7762396	1222922	CENTRAL
Streptomyces cyaneogriseus subsp. noncyanogenus NMWT1	Clade_II	NZ_CP010849.1	chromosome	VWB	VWB	96.875	32	0	1	15	45	5225049	5225018	1.82e-05	50.9	45	71.1111	3982536	7762396	1242513	CENTRAL
Streptomyces cyaneogriseus subsp. noncyanogenus NMWT1	Clade_II	NZ_CP010849.1	chromosome	R4	R4	89.583	48	5	0	2	49	6343225	6343178	1.06e-09	65.3	50	96	3982536	7762396	2360689	TERMINAL
Streptomyces cyaneogriseus subsp. noncyanogenus NMWT1	Clade_II	NZ_CP010849.1	chromosome	Samy	Samy_AMBO	94	50	3	0	1	50	6552176	6552225	1.67e-13	77.9	50	100	3982536	7762396	2569640	TERMINAL
Streptomyces pristinaespiralis HCCB 10218	Clade_I	NZ_CP011340.1	chromosome	Samy	Samy_LIV	88	50	6	0	1	50	1550075	1550026	1.06e-09	64.4	50	100	4405508	8532592	2855433	TERMINAL
Streptomyces pristinaespiralis HCCB 10218	Clade_I	NZ_CP011340.1	chromosome	R4	R4	95.238	42	2	0	2	43	1841522	1841563	8.67e-11	68	50	84	4405508	8532592	2563986	TERMINAL
Streptomyces pristinaespiralis HCCB 10218	Clade_I	NZ_CP011340.1	chromosome	VWB	VWB	96.875	32	0	1	15	45	3012241	3012272	1.82e-05	50.9	45	71.1111	4405508	8532592	1393267	CENTRAL
Streptomyces pristinaespiralis HCCB 10218	Clade_I	NZ_CP011340.1	chromosome	PhiBT1	PhiBT1	94.286	35	2	0	2	36	3575049	3575083	2.38e-07	55.4	36	97.2222	4405508	8532592	830459	CENTRAL
Streptomyces pristinaespiralis HCCB 10218	Clade_I	NZ_CP011340.1	chromosome	pSAM2	pSAM2	100	26	0	0	1	26	4144965	4144990	1.06e-05	48.2	26	100	4405508	8532592	260543	CENTRAL
Streptomyces pristinaespiralis HCCB 10218	Clade_I	NZ_CP011340.1	chromosome	TG1	TG1	89.189	37	4	0	10	46	4208474	4208510	1.92e-05	50	46	80.4348	4405508	8532592	197034	CENTRAL
Streptomyces pristinaespiralis HCCB 10218	Clade_I	NZ_CP011340.1	chromosome	PhiC31	PhiC31	94.286	35	2	0	1	35	4303984	4304018	2.14e-07	55.4	35	100	4405508	8532592	101524	CENTRAL
Streptomyces pristinaespiralis HCCB 10218	Clade_I	NZ_CP011340.1	chromosome	Micro1_6	Micro1_6	100	44	0	0	1	44	4740947	4740990	1.13e-14	80.6	46	95.6522	4405508	8532592	335439	CENTRAL
Streptomyces pristinaespiralis HCCB 10218	Clade_I	NZ_CP011340.1	chromosome	SV1	SV1	90	50	5	0	1	50	4891681	4891632	9.42e-11	68.9	52	96.1538	4405508	8532592	486173	CENTRAL
Streptomyces pristinaespiralis HCCB 10218	Clade_I	NZ_CP011340.1	chromosome	VWB	VWB	100	45	0	0	1	45	5032233	5032189	3.08e-15	82.4	45	100	4405508	8532592	626725	CENTRAL
Streptomyces pristinaespiralis HCCB 10218	Clade_I	NZ_CP011340.1	chromosome	PhiJoe_OZJ_WTR	PhiJoe_OZJ_WTR	96	50	2	0	1	50	5731646	5731597	3.94e-15	82.4	50	100	4405508	8532592	1326138	CENTRAL
Streptomyces sp. CFMR 7	Clade_I	NZ_CP011522.1	chromosome	Samy	Samy_GLOBI	96	50	2	0	1	50	1216234	1216185	3.94e-15	82.4	50	100	4351466	8207742	3135232	TERMINAL
Streptomyces sp. CFMR 7	Clade_I	NZ_CP011522.1	chromosome	R4	R4	95.745	47	2	0	3	49	1461701	1461747	1.67e-13	77	50	94	4351466	8207742	2889765	TERMINAL
Streptomyces sp. CFMR 7	Clade_I	NZ_CP011522.1	chromosome	VWB	VWB	97.059	34	0	1	12	45	2731826	2731858	1.49e-06	54.5	45	75.5556	4351466	8207742	1619640	CENTRAL
Streptomyces sp. CFMR 7	Clade_I	NZ_CP011522.1	chromosome	PhiBT1	PhiBT1	94.286	35	2	0	2	36	3265554	3265588	2.38e-07	55.4	36	97.2222	4351466	8207742	1085912	CENTRAL
Streptomyces sp. CFMR 7	Clade_I	NZ_CP011522.1	chromosome	Micro1_6	Micro1_6	90.244	41	4	0	2	42	3866846	3866806	1.29e-07	57.2	46	89.1304	4351466	8207742	484620	CENTRAL
Streptomyces sp. CFMR 7	Clade_I	NZ_CP011522.1	chromosome	pSAM2	pSAM2	100	26	0	0	1	26	4783648	4783623	1.06e-05	48.2	26	100	4351466	8207742	432182	CENTRAL
Streptomyces sp. CFMR 7	Clade_I	NZ_CP011522.1	chromosome	VWB	VWB	100	45	0	0	1	45	5138809	5138765	3.08e-15	82.4	45	100	4351466	8207742	787343	CENTRAL
Streptomyces sp. CFMR 7	Clade_I	NZ_CP011522.1	chromosome	PhiJoe_OZJ_WTR	PhiJoe_OZJ_WTR	86	50	7	0	1	50	6007031	6006982	4.49e-08	59.9	50	100	4351466	8207742	1655565	CENTRAL
Streptomyces noursei ATCC 11455	Group_O	NZ_CP011533.1	chromosome	Samy	Samy_AMBO	86.047	43	6	0	1	43	2407634	2407592	6.66e-06	51.8	50	86	4816403	9815884	2408769	TERMINAL
Streptomyces noursei ATCC 11455	Group_O	NZ_CP011533.1	chromosome	R4	R4	95.918	49	2	0	2	50	2523644	2523692	1.37e-14	80.6	50	98	4816403	9815884	2292759	TERMINAL
Streptomyces noursei ATCC 11455	Group_O	NZ_CP011533.1	chromosome	VWB	VWB	96.875	32	0	1	15	45	3419164	3419195	1.82e-05	50.9	45	71.1111	4816403	9815884	1397239	CENTRAL
Streptomyces noursei ATCC 11455	Group_O	NZ_CP011533.1	chromosome	SV1	SV1	90	50	5	0	1	50	4058880	4058929	9.42e-11	68.9	52	96.1538	4816403	9815884	757523	CENTRAL
Streptomyces noursei ATCC 11455	Group_O	NZ_CP011533.1	chromosome	Micro1_6	Micro1_6	93.182	44	3	0	1	44	4166074	4166031	2.5e-10	67.1	46	95.6522	4816403	9815884	650329	CENTRAL
Streptomyces noursei ATCC 11455	Group_O	NZ_CP011533.1	chromosome	pSAM2	pSAM2	100	26	0	0	1	26	4485272	4485297	1.06e-05	48.2	26	100	4816403	9815884	331131	CENTRAL
Streptomyces noursei ATCC 11455	Group_O	NZ_CP011533.1	chromosome	PhiC31	PhiC31	94.286	35	2	0	1	35	4913755	4913721	2.14e-07	55.4	35	100	4816403	9815884	97352	CENTRAL
Streptomyces noursei ATCC 11455	Group_O	NZ_CP011533.1	chromosome	TG1	TG1	86.667	45	6	0	2	46	4998229	4998185	4.52e-07	55.4	46	97.8261	4816403	9815884	181826	CENTRAL
Streptomyces noursei ATCC 11455	Group_O	NZ_CP011533.1	chromosome	VWB	VWB	100	43	0	0	3	45	5395566	5395524	3.75e-14	78.8	45	95.5556	4816403	9815884	579163	CENTRAL
Streptomyces noursei ATCC 11455	Group_O	NZ_CP011533.1	chromosome	VWB	VWB	100	45	0	0	1	45	5429385	5429341	3.08e-15	82.4	45	100	4816403	9815884	612982	CENTRAL
Streptomyces noursei ATCC 11455	Group_O	NZ_CP011533.1	chromosome	PhiJoe_OZJ_WTR	PhiJoe_OZJ_WTR	100	50	0	0	1	50	6176251	6176202	7.6e-18	91.5	50	100	4816403	9815884	1359848	CENTRAL
Streptomyces sp. Mg1 1	Clade_I	NZ_CP011664.1	chromosome	PhiJoe_OZJ_WTR	PhiJoe_OZJ_WTR	94	50	3	0	1	50	2994612	2994661	1.67e-13	77.9	50	100	4151862	7868178	1157250	CENTRAL
Streptomyces sp. Mg1 1	Clade_I	NZ_CP011664.1	chromosome	VWB	VWB	100	45	0	0	1	45	3616690	3616734	3.08e-15	82.4	45	100	4151862	7868178	535172	CENTRAL
Streptomyces sp. Mg1 1	Clade_I	NZ_CP011664.1	chromosome	Micro1_6	Micro1_6	90.698	43	4	0	2	44	3843116	3843074	1.06e-08	60.8	46	93.4783	4151862	7868178	308746	CENTRAL
Streptomyces sp. Mg1 1	Clade_I	NZ_CP011664.1	chromosome	TG1	TG1	89.189	37	4	0	10	46	4371768	4371732	1.92e-05	50	46	80.4348	4151862	7868178	219906	CENTRAL
Streptomyces sp. Mg1 1	Clade_I	NZ_CP011664.1	chromosome	pSAM2	pSAM2	100	26	0	0	1	26	4430771	4430746	1.06e-05	48.2	26	100	4151862	7868178	278909	CENTRAL
Streptomyces sp. Mg1 1	Clade_I	NZ_CP011664.1	chromosome	VWB	VWB	96.875	32	0	1	15	45	5352283	5352252	1.82e-05	50.9	45	71.1111	4151862	7868178	1200421	CENTRAL
Streptomyces sp. Mg1 1	Clade_I	NZ_CP011664.1	chromosome	Samy	Samy_AMBO	95.349	43	2	0	1	43	6367193	6367235	2.48e-11	69.8	50	86	4151862	7868178	2215331	TERMINAL
Streptomyces sp. Mg1 1	Clade_I	NZ_CP011664.1	chromosome	R4	R4	92.857	42	3	0	2	43	7289064	7289023	3.69e-09	63.5	50	84	4151862	7868178	3137202	TERMINAL
Streptomyces sp. Mg1 1	Clade_I	NZ_CP011665.1	plasmid	TG1	TG1	90	40	4	0	7	46	313884	313923	4.52e-07	55.4	46	86.9565	NA	NA	NA	PLASMID
Streptomyces ambofaciens ATCC 23877	Clade_II	NZ_CP012382.1	chromosome	PhiJoe_OZJ_WTR	PhiJoe_OZJ_WTR	84	50	8	0	1	50	2783791	2783840	5.47e-07	55.4	50	100	NA	NA	1239515	CENTRAL
Streptomyces ambofaciens ATCC 23877	Clade_II	NZ_CP012382.1	chromosome	VWB	VWB	100	45	0	0	1	45	3474165	3474209	3.08e-15	82.4	45	100	NA	NA	549141	CENTRAL
Streptomyces ambofaciens ATCC 23877	Clade_II	NZ_CP012382.1	chromosome	VWB	VWB	100	43	0	0	3	45	3483545	3483587	3.75e-14	78.8	45	95.5556	4023306	8303940	539761	CENTRAL
Streptomyces ambofaciens ATCC 23877	Clade_II	NZ_CP012382.1	chromosome	SV1	SV1	90	50	5	0	1	50	3555858	3555907	9.42e-11	68.9	52	96.1538	4023306	8303940	467448	CENTRAL
Streptomyces ambofaciens ATCC 23877	Clade_II	NZ_CP012382.1	chromosome	Micro1_6	Micro1_6	93.182	44	3	0	1	44	3685100	3685057	2.5e-10	67.1	46	95.6522	4023306	8303940	338206	CENTRAL
Streptomyces ambofaciens ATCC 23877	Clade_II	NZ_CP012382.1	chromosome	PhiC31	PhiC31	100	35	0	0	1	35	4110195	4110161	4.13e-10	64.4	35	100	4023306	8303940	86889	CENTRAL
Streptomyces ambofaciens ATCC 23877	Clade_II	NZ_CP012382.1	chromosome	TG1	TG1	84.444	45	7	0	2	46	4217299	4217255	1.92e-05	50.9	46	97.8261	4023306	8303940	193993	CENTRAL
Streptomyces ambofaciens ATCC 23877	Clade_II	NZ_CP012382.1	chromosome	pSAM2	pSAM2	100	26	0	0	1	26	4330483	4330458	1.06e-05	48.2	26	100	4023306	8303940	307177	CENTRAL
Streptomyces ambofaciens ATCC 23877	Clade_II	NZ_CP012382.1	chromosome	PhiBT1	PhiBT1	100	36	0	0	1	36	4941593	4941558	1.32e-10	66.2	36	100	4023306	8303940	918287	CENTRAL
Streptomyces ambofaciens ATCC 23877	Clade_II	NZ_CP012382.1	chromosome	VWB	VWB	96.875	32	0	1	15	45	5400644	5400613	1.82e-05	50.9	45	71.1111	4023306	8303940	1377338	CENTRAL
Streptomyces ambofaciens DSM 40697	Clade_II	NZ_CP012949.1	chromosome	PhiJoe_OZJ_WTR	PhiJoe_OZJ_WTR	84	50	8	0	1	50	2745129	2745178	5.47e-07	55.4	50	100	3928966	8137876	1183837	CENTRAL
Streptomyces ambofaciens DSM 40697	Clade_II	NZ_CP012949.1	chromosome	VWB	VWB	100	45	0	0	1	45	3410965	3411009	3.08e-15	82.4	45	100	3928966	8137876	518001	CENTRAL
Streptomyces ambofaciens DSM 40697	Clade_II	NZ_CP012949.1	chromosome	SV1	SV1	90	50	5	0	1	50	3483725	3483774	9.42e-11	68.9	52	96.1538	3928966	8137876	445241	CENTRAL
Streptomyces ambofaciens DSM 40697	Clade_II	NZ_CP012949.1	chromosome	Micro1_6	Micro1_6	93.182	44	3	0	1	44	3599839	3599796	2.5e-10	67.1	46	95.6522	3928966	8137876	329127	CENTRAL
Streptomyces ambofaciens DSM 40697	Clade_II	NZ_CP012949.1	chromosome	PhiC31	PhiC31	100	35	0	0	1	35	4015758	4015724	4.13e-10	64.4	35	100	3928966	8137876	86792	CENTRAL
Streptomyces ambofaciens DSM 40697	Clade_II	NZ_CP012949.1	chromosome	TG1	TG1	84.444	45	7	0	2	46	4123816	4123772	1.92e-05	50.9	46	97.8261	3928966	8137876	194850	CENTRAL
Streptomyces ambofaciens DSM 40697	Clade_II	NZ_CP012949.1	chromosome	pSAM2	pSAM2	100	26	0	0	1	26	4179692	4179667	1.06e-05	48.2	26	100	3928966	8137876	250726	CENTRAL
Streptomyces ambofaciens DSM 40697	Clade_II	NZ_CP012949.1	chromosome	PhiBT1	PhiBT1	100	36	0	0	1	36	4761684	4761649	1.32e-10	66.2	36	100	3928966	8137876	832718	CENTRAL
Streptomyces ambofaciens DSM 40697	Clade_II	NZ_CP012949.1	chromosome	VWB	VWB	96.875	32	0	1	15	45	5244139	5244108	1.82e-05	50.9	45	71.1111	3928966	8137876	1315173	CENTRAL
Streptomyces ambofaciens DSM 40697	Clade_II	NZ_CP012949.1	chromosome	R4	R4	95.918	49	2	0	2	50	6278884	6278836	1.37e-14	80.6	50	98	3928966	8137876	2349918	TERMINAL
Streptomyces ambofaciens DSM 40697	Clade_II	NZ_CP012949.1	chromosome	Samy	Samy_AMBO	100	50	0	0	1	50	6433896	6433945	7.6e-18	91.5	50	100	3928966	8137876	2504930	TERMINAL
Streptomyces globisporus C-1027	Clade_I	NZ_CP013738.1	chromosome	PhiJoe_OZJ_WTR	PhiJoe_OZJ_WTR	86	50	7	0	1	50	2493063	2493112	4.49e-08	59.9	50	100	3967921	7608611	1474858	CENTRAL
Streptomyces globisporus C-1027	Clade_I	NZ_CP013738.1	chromosome	VWB	VWB	100	45	0	0	1	45	3297344	3297388	3.08e-15	82.4	45	100	3967921	7608611	670577	CENTRAL
Streptomyces globisporus C-1027	Clade_I	NZ_CP013738.1	chromosome	Micro1_6	Micro1_6	86.667	45	6	0	2	46	3596505	3596461	4.52e-07	55.4	46	97.8261	3967921	7608611	371416	CENTRAL
Streptomyces globisporus C-1027	Clade_I	NZ_CP013738.1	chromosome	VWB	VWB	96.875	32	0	1	15	45	4326512	4326481	1.82e-05	50.9	45	71.1111	3967921	7608611	358591	CENTRAL
Streptomyces globisporus C-1027	Clade_I	NZ_CP013738.1	chromosome	pSAM2	pSAM2	100	26	0	0	1	26	4375400	4375375	1.06e-05	48.2	26	100	3967921	7608611	407479	CENTRAL
Streptomyces globisporus C-1027	Clade_I	NZ_CP013738.1	chromosome	SV1	SV1	92	50	4	0	1	50	4624360	4624311	2.22e-12	73.4	52	96.1538	3967921	7608611	656439	CENTRAL
Streptomyces globisporus C-1027	Clade_I	NZ_CP013738.1	chromosome	PhiBT1	PhiBT1	91.429	35	3	0	2	36	4994404	4994370	1.01e-05	50.9	36	97.2222	3967921	7608611	1026483	CENTRAL
Streptomyces globisporus C-1027	Clade_I	NZ_CP013738.1	chromosome	VWB	VWB	97.059	34	0	1	12	45	5544527	5544495	1.49e-06	54.5	45	75.5556	3967921	7608611	1576606	CENTRAL
Streptomyces globisporus C-1027	Clade_I	NZ_CP013738.1	chromosome	R4	R4	93.75	48	3	0	2	49	6492415	6492368	2.04e-12	74.3	50	96	3967921	7608611	2524494	TERMINAL
Streptomyces globisporus C-1027	Clade_I	NZ_CP013738.1	chromosome	Samy	Samy_GLOBI	100	50	0	0	1	50	6700839	6700888	7.6e-18	91.5	50	100	3967921	7608611	2732918	TERMINAL
Streptomyces albidoflavus SM254	Clade_II	NZ_CP014485.1	chromosome	Samy	Samy_ALBIDO	100	50	0	0	1	50	826061	826012	7.6e-18	91.5	50	100	3641234	7170504	2815173	TERMINAL
Streptomyces albidoflavus SM254	Clade_II	NZ_CP014485.1	chromosome	R4	R4	93.75	48	3	0	2	49	1005512	1005559	2.04e-12	74.3	50	96	3641234	7170504	2635722	TERMINAL
Streptomyces albidoflavus SM254	Clade_II	NZ_CP014485.1	chromosome	VWB	VWB	96.875	32	0	1	15	45	2042770	2042801	1.82e-05	50.9	45	71.1111	3641234	7170504	1598464	CENTRAL
Streptomyces albidoflavus SM254	Clade_II	NZ_CP014485.1	chromosome	VWB	VWB	100	45	0	0	1	45	2823368	2823412	3.08e-15	82.4	45	100	3641234	7170504	817866	CENTRAL
Streptomyces albidoflavus SM254	Clade_II	NZ_CP014485.1	chromosome	VWB	VWB	100	43	0	0	3	45	2832486	2832528	3.75e-14	78.8	45	95.5556	3641234	7170504	808748	CENTRAL
Streptomyces albidoflavus SM254	Clade_II	NZ_CP014485.1	chromosome	Micro1_6	Micro1_6	90.698	43	4	0	2	44	3174086	3174044	1.06e-08	60.8	46	93.4783	3641234	7170504	467148	CENTRAL
Streptomyces albidoflavus SM254	Clade_II	NZ_CP014485.1	chromosome	pSAM2	pSAM2	100	26	0	0	1	26	3343052	3343077	1.06e-05	48.2	26	100	3641234	7170504	298182	CENTRAL
Streptomyces albidoflavus SM254	Clade_II	NZ_CP014485.1	chromosome	PhiC31	PhiC31	91.429	35	3	0	1	35	3729984	3729950	9.1e-06	50.9	35	100	3641234	7170504	88750	CENTRAL
Streptomyces albidoflavus SM254	Clade_II	NZ_CP014485.1	chromosome	TG1	TG1	92.5	40	3	0	7	46	3843970	3843931	3.71e-08	59.9	46	86.9565	3641234	7170504	202736	CENTRAL
Streptomyces albidoflavus SM254	Clade_II	NZ_CP014485.1	chromosome	PhiJoe_OZJ_WTR	PhiJoe_OZJ_WTR	82	50	9	0	1	50	5190282	5190233	2.33e-05	50.9	50	100	3641234	7170504	1549048	CENTRAL
Streptomyces qaidamensis S10	Clade_II	NZ_CP015098.1	chromosome	PhiJoe_OZJ_WTR	PhiJoe_OZJ_WTR	88	50	6	0	1	50	3118168	3118217	1.06e-09	64.4	50	100	4547603	9083372	1429435	CENTRAL
Streptomyces qaidamensis S10	Clade_II	NZ_CP015098.1	chromosome	VWB	VWB	100	45	0	0	1	45	3866285	3866329	3.08e-15	82.4	45	100	4547603	9083372	681318	CENTRAL
Streptomyces qaidamensis S10	Clade_II	NZ_CP015098.1	chromosome	VWB	VWB	100	43	0	0	3	45	3879990	3880032	3.75e-14	78.8	45	95.5556	4547603	9083372	667613	CENTRAL
Streptomyces qaidamensis S10	Clade_II	NZ_CP015098.1	chromosome	VWB	VWB	100	43	0	0	3	45	3882601	3882643	3.75e-14	78.8	45	95.5556	4547603	9083372	665002	CENTRAL
Streptomyces qaidamensis S10	Clade_II	NZ_CP015098.1	chromosome	SV1	SV1	92.308	52	4	0	1	52	4044530	4044581	1.82e-13	77	52	100	4547603	9083372	503073	CENTRAL
Streptomyces qaidamensis S10	Clade_II	NZ_CP015098.1	chromosome	Micro1_6	Micro1_6	90.698	43	4	0	2	44	4154489	4154447	1.06e-08	60.8	46	93.4783	4547603	9083372	393114	CENTRAL
Streptomyces qaidamensis S10	Clade_II	NZ_CP015098.1	chromosome	PhiC31	PhiC31	91.429	35	3	0	1	35	4695522	4695488	9.1e-06	50.9	35	100	4547603	9083372	147919	CENTRAL
Streptomyces qaidamensis S10	Clade_II	NZ_CP015098.1	chromosome	pSAM2	pSAM2	100	26	0	0	1	26	5012045	5012020	1.06e-05	48.2	26	100	4547603	9083372	464442	CENTRAL
Streptomyces qaidamensis S10	Clade_II	NZ_CP015098.1	chromosome	PhiBT1	PhiBT1	94.444	36	2	0	1	36	5626092	5626057	6.81e-08	57.2	36	100	4547603	9083372	1078489	CENTRAL
Streptomyces qaidamensis S10	Clade_II	NZ_CP015098.1	chromosome	VWB	VWB	96.875	32	0	1	15	45	6104402	6104371	1.82e-05	50.9	45	71.1111	4547603	9083372	1556799	CENTRAL
Streptomyces qaidamensis S10	Clade_II	NZ_CP015098.1	chromosome	VWB	VWB	96.875	32	0	1	15	45	6116419	6116388	1.82e-05	50.9	45	71.1111	4547603	9083372	1568816	CENTRAL
Streptomyces qaidamensis S10	Clade_II	NZ_CP015098.1	chromosome	R4	R4	100	41	0	0	3	43	7248046	7248006	5.84e-13	75.2	50	82	4547603	9083372	2700443	TERMINAL
Streptomyces qaidamensis S10	Clade_II	NZ_CP015098.1	chromosome	Samy	Samy_VENE	90	50	5	0	1	50	7594825	7594874	8.67e-11	68.9	50	100	4547603	9083372	3047222	TERMINAL
Streptomyces sp. S8	Clade_I	NZ_CP015362.1	chromosome	Samy	Samy_VENE	98	50	1	0	1	50	1033150	1033101	3.23e-16	86.9	50	100	3773198	7529075	2740048	TERMINAL
Streptomyces sp. S8	Clade_I	NZ_CP015362.1	chromosome	R4	R4	93.617	47	3	0	3	49	1245982	1246028	7.12e-12	72.5	50	94	3773198	7529075	2527216	TERMINAL
Streptomyces sp. S8	Clade_I	NZ_CP015362.1	chromosome	VWB	VWB	97.059	34	0	1	12	45	2236722	2236754	1.49e-06	54.5	45	75.5556	3773198	7529075	1536476	CENTRAL
Streptomyces sp. S8	Clade_I	NZ_CP015362.1	chromosome	PhiBT1	PhiBT1	91.429	35	3	0	2	36	2762326	2762360	1.01e-05	50.9	36	97.2222	3773198	7529075	1010872	CENTRAL
Streptomyces sp. S8	Clade_I	NZ_CP015362.1	chromosome	SV1	SV1	86	50	7	0	1	50	3168190	3168239	4.88e-08	59.9	52	96.1538	3773198	7529075	605008	CENTRAL
Streptomyces sp. S8	Clade_I	NZ_CP015362.1	chromosome	Micro1_6	Micro1_6	90.244	41	4	0	2	42	3353199	3353159	1.29e-07	57.2	46	89.1304	3773198	7529075	419999	CENTRAL
Streptomyces sp. S8	Clade_I	NZ_CP015362.1	chromosome	PhiC31	PhiC31	93.333	30	2	0	1	30	3866024	3865995	0.000111	46.4	35	85.7143	3773198	7529075	92826	CENTRAL
Streptomyces sp. S8	Clade_I	NZ_CP015362.1	chromosome	pSAM2	pSAM2	100	26	0	0	1	26	4148005	4147980	1.06e-05	48.2	26	100	3773198	7529075	374807	CENTRAL
Streptomyces sp. S8	Clade_I	NZ_CP015362.1	chromosome	VWB	VWB	88.372	43	5	0	3	45	4488530	4488488	4.28e-07	56.3	45	95.5556	3773198	7529075	715332	CENTRAL
Streptomyces sp. S8	Clade_I	NZ_CP015362.1	chromosome	VWB	VWB	100	45	0	0	1	45	4495803	4495759	3.08e-15	82.4	45	100	3773198	7529075	722605	CENTRAL
Streptomyces sp. S8	Clade_I	NZ_CP015362.1	chromosome	PhiJoe_OZJ_WTR	PhiJoe_OZJ_WTR	84	50	8	0	1	50	5282057	5282008	5.47e-07	55.4	50	100	3773198	7529075	1508859	CENTRAL
Streptomyces alfalfae ACCC40021	Clade_II	NZ_CP015588.1	chromosome	Samy	Samy_VENE	88.095	42	5	0	1	42	1683302	1683261	1.91e-06	54.5	50	84	4333878	8625867	2650576	TERMINAL
Streptomyces alfalfae ACCC40021	Clade_II	NZ_CP015588.1	chromosome	R4	R4	93.75	48	3	0	2	49	1978735	1978782	2.04e-12	74.3	50	96	4333878	8625867	2355143	TERMINAL
Streptomyces alfalfae ACCC40021	Clade_II	NZ_CP015588.1	chromosome	VWB	VWB	96.875	32	0	1	15	45	3023683	3023714	1.82e-05	50.9	45	71.1111	4333878	8625867	1310195	CENTRAL
Streptomyces alfalfae ACCC40021	Clade_II	NZ_CP015588.1	chromosome	PhiBT1	PhiBT1	94.286	35	2	0	2	36	3538834	3538868	2.38e-07	55.4	36	97.2222	4333878	8625867	795044	CENTRAL
Streptomyces alfalfae ACCC40021	Clade_II	NZ_CP015588.1	chromosome	pSAM2	pSAM2	100	26	0	0	1	26	4090625	4090650	1.06e-05	48.2	26	100	4333878	8625867	243253	CENTRAL
Streptomyces alfalfae ACCC40021	Clade_II	NZ_CP015588.1	chromosome	TG1	TG1	86.364	44	6	0	2	45	4186685	4186728	1.58e-06	53.6	46	95.6522	4333878	8625867	147193	CENTRAL
Streptomyces alfalfae ACCC40021	Clade_II	NZ_CP015588.1	chromosome	Micro1_6	Micro1_6	90.698	43	4	0	2	44	4683144	4683186	1.06e-08	60.8	46	93.4783	4333878	8625867	349266	CENTRAL
Streptomyces alfalfae ACCC40021	Clade_II	NZ_CP015588.1	chromosome	VWB	VWB	100	43	0	0	3	45	4901006	4900964	3.75e-14	78.8	45	95.5556	4333878	8625867	567128	CENTRAL
Streptomyces alfalfae ACCC40021	Clade_II	NZ_CP015588.1	chromosome	VWB	VWB	100	45	0	0	1	45	4916886	4916842	3.08e-15	82.4	45	100	4333878	8625867	583008	CENTRAL
Streptomyces alfalfae ACCC40021	Clade_II	NZ_CP015588.1	chromosome	PhiJoe_OZJ_WTR	PhiJoe_OZJ_WTR	94	50	3	0	1	50	5716769	5716720	1.67e-13	77.9	50	100	4333878	8625867	1382891	CENTRAL
Streptomyces sp. SAT1	Clade_II	NZ_CP015849.1	chromosome	PhiJoe_OZJ_WTR	PhiJoe_OZJ_WTR	88	50	6	0	1	50	2343922	2343971	1.06e-09	64.4	50	100	3633493	7472530	1289571	CENTRAL
Streptomyces sp. SAT1	Clade_II	NZ_CP015849.1	chromosome	VWB	VWB	100	45	0	0	1	45	3063047	3063091	3.08e-15	82.4	45	100	3633493	7472530	570446	CENTRAL
Streptomyces sp. SAT1	Clade_II	NZ_CP015849.1	chromosome	SV1	SV1	86	50	7	0	1	50	3142126	3142175	4.88e-08	59.9	52	96.1538	3633493	7472530	491367	CENTRAL
Streptomyces sp. SAT1	Clade_II	NZ_CP015849.1	chromosome	Micro1_6	Micro1_6	90.698	43	4	0	2	44	3249215	3249173	1.06e-08	60.8	46	93.4783	3633493	7472530	384278	CENTRAL
Streptomyces sp. SAT1	Clade_II	NZ_CP015849.1	chromosome	PhiC31	PhiC31	94.286	35	2	0	1	35	3731980	3731946	2.14e-07	55.4	35	100	3633493	7472530	98487	CENTRAL
Streptomyces sp. SAT1	Clade_II	NZ_CP015849.1	chromosome	pSAM2	pSAM2	100	26	0	0	1	26	3933191	3933166	1.06e-05	48.2	26	100	3633493	7472530	299698	CENTRAL
Streptomyces sp. SAT1	Clade_II	NZ_CP015849.1	chromosome	PhiBT1	PhiBT1	91.176	34	3	0	3	36	4477463	4477430	3.53e-05	49.1	36	94.4444	3633493	7472530	843970	CENTRAL
Streptomyces sp. SAT1	Clade_II	NZ_CP015849.1	chromosome	VWB	VWB	96.875	32	0	1	15	45	4964993	4964962	1.82e-05	50.9	45	71.1111	3633493	7472530	1331500	CENTRAL
Streptomyces sp. SAT1	Clade_II	NZ_CP015849.1	chromosome	R4	R4	97.619	42	1	0	2	43	6033426	6033385	7.12e-12	72.5	50	84	3633493	7472530	2399933	TERMINAL
Streptomyces sp. SAT1	Clade_II	NZ_CP015849.1	chromosome	Samy	Samy_VENE	85	40	6	0	1	40	6168212	6168251	0.000283	46.4	50	80	3633493	7472530	2534719	TERMINAL
Streptomyces parvulus 2297	Clade_II	NZ_CP015866.1	chromosome	PhiJoe_OZJ_WTR	PhiJoe_OZJ_WTR	88.571	35	4	0	1	35	2398094	2398128	0.000283	46.4	50	70	3648892	7149446	1250798	CENTRAL
Streptomyces parvulus 2297	Clade_II	NZ_CP015866.1	chromosome	PhiJoe_OZJ_WTR	PhiJoe_OZJ_WTR	86.842	38	5	0	13	50	2399464	2399501	0.000283	47.3	50	76	3648892	7149446	1249428	CENTRAL
Streptomyces parvulus 2297	Clade_II	NZ_CP015866.1	chromosome	VWB	VWB	100	45	0	0	1	45	3091321	3091365	3.08e-15	82.4	45	100	3648892	7149446	557571	CENTRAL
Streptomyces parvulus 2297	Clade_II	NZ_CP015866.1	chromosome	VWB	VWB	100	44	0	0	2	45	3113066	3113109	1.08e-14	80.6	45	97.7778	3648892	7149446	535826	CENTRAL
Streptomyces parvulus 2297	Clade_II	NZ_CP015866.1	chromosome	SV1	SV1	94.231	52	3	0	1	52	3202853	3202904	1.49e-14	81.5	52	100	3648892	7149446	446039	CENTRAL
Streptomyces parvulus 2297	Clade_II	NZ_CP015866.1	chromosome	Micro1_6	Micro1_6	93.182	44	3	0	1	44	3328638	3328595	2.5e-10	67.1	46	95.6522	3648892	7149446	320254	CENTRAL
Streptomyces parvulus 2297	Clade_II	NZ_CP015866.1	chromosome	PhiC31	PhiC31	94.286	35	2	0	1	35	3734671	3734637	2.14e-07	55.4	35	100	3648892	7149446	85779	CENTRAL
Streptomyces parvulus 2297	Clade_II	NZ_CP015866.1	chromosome	TG1	TG1	88.889	45	5	0	2	46	3863390	3863346	3.71e-08	59.9	46	97.8261	3648892	7149446	214498	CENTRAL
Streptomyces parvulus 2297	Clade_II	NZ_CP015866.1	chromosome	pSAM2	pSAM2	100	26	0	0	1	26	3916239	3916214	1.06e-05	48.2	26	100	3648892	7149446	267347	CENTRAL
Streptomyces parvulus 2297	Clade_II	NZ_CP015866.1	chromosome	PhiBT1	PhiBT1	97.143	35	1	0	2	36	4489067	4489033	1.95e-08	59.9	36	97.2222	3648892	7149446	840175	CENTRAL
Streptomyces parvulus 2297	Clade_II	NZ_CP015866.1	chromosome	VWB	VWB	96.875	32	0	1	15	45	4925838	4925807	1.82e-05	50.9	45	71.1111	3648892	7149446	1276946	CENTRAL
Streptomyces parvulus 2297	Clade_II	NZ_CP015866.1	chromosome	VWB	VWB	96.875	32	0	1	15	45	4957914	4957883	1.82e-05	50.9	45	71.1111	3648892	7149446	1309022	CENTRAL
Streptomyces parvulus 2297	Clade_II	NZ_CP015866.1	chromosome	R4	R4	100	50	0	0	1	50	5810933	5810884	7.6e-18	91.5	50	100	3648892	7149446	2162041	TERMINAL
Streptomyces parvulus 2297	Clade_II	NZ_CP015866.1	chromosome	Samy	Samy_AMBO	92	50	4	0	1	50	5965821	5965870	2.04e-12	73.4	50	100	3648892	7149446	2316929	TERMINAL
Streptomyces niveus SCSIO 3406	Clade_I	NZ_CP018047.1	chromosome	Samy	Samy_VENE	88	50	6	0	1	50	1282589	1282540	1.06e-09	64.4	50	100	3916712	7990492	2634123	TERMINAL
Streptomyces niveus SCSIO 3406	Clade_I	NZ_CP018047.1	chromosome	VWB	VWB	97.059	34	0	1	12	45	2422195	2422227	1.49e-06	54.5	45	75.5556	3916712	7990492	1494517	CENTRAL
Streptomyces niveus SCSIO 3406	Clade_I	NZ_CP018047.1	chromosome	PhiBT1	PhiBT1	93.548	31	2	0	6	36	2893660	2893690	3.53e-05	48.2	36	86.1111	3916712	7990492	1023052	CENTRAL
Streptomyces niveus SCSIO 3406	Clade_I	NZ_CP018047.1	chromosome	pSAM2	pSAM2	100	26	0	0	1	26	3436354	3436379	1.06e-05	48.2	26	100	3916712	7990492	480358	CENTRAL
Streptomyces niveus SCSIO 3406	Clade_I	NZ_CP018047.1	chromosome	Micro1_6	Micro1_6	90.698	43	4	0	2	44	4371080	4371122	1.06e-08	60.8	46	93.4783	3916712	7990492	454368	CENTRAL
Streptomyces niveus SCSIO 3406	Clade_I	NZ_CP018047.1	chromosome	VWB	VWB	100	45	0	0	1	45	4600066	4600022	3.08e-15	82.4	45	100	3916712	7990492	683354	CENTRAL
Streptomyces niveus SCSIO 3406	Clade_I	NZ_CP018047.1	chromosome	PhiJoe_OZJ_WTR	PhiJoe_OZJ_WTR	89.474	38	4	0	13	50	5496130	5496093	6.66e-06	51.8	50	76	3916712	7990492	1579418	CENTRAL
Streptomyces sp. TN58	Clade_I	NZ_CP018870.1	chromosome	PhiJoe_OZJ_WTR	PhiJoe_OZJ_WTR	82	50	9	0	1	50	2479378	2479427	2.33e-05	50.9	50	100	3945272	7585034	1465894	CENTRAL
Streptomyces sp. TN58	Clade_I	NZ_CP018870.1	chromosome	VWB	VWB	95.556	45	2	0	1	45	3138956	3139000	1.6e-12	73.4	45	100	3945272	7585034	806316	CENTRAL
Streptomyces sp. TN58	Clade_I	NZ_CP018870.1	chromosome	Micro1_6	Micro1_6	90.698	43	4	0	2	44	3356206	3356164	1.06e-08	60.8	46	93.4783	3945272	7585034	589066	CENTRAL
Streptomyces sp. TN58	Clade_I	NZ_CP018870.1	chromosome	pSAM2	pSAM2	100	26	0	0	1	26	3692801	3692826	1.06e-05	48.2	26	100	3945272	7585034	252471	CENTRAL
Streptomyces sp. TN58	Clade_I	NZ_CP018870.1	chromosome	VWB	VWB	96.875	32	0	1	15	45	4986175	4986144	1.82e-05	50.9	45	71.1111	3945272	7585034	1040903	CENTRAL
Streptomyces sp. TN58	Clade_I	NZ_CP018870.1	chromosome	Samy	Samy_VENE	90.476	42	4	0	1	42	6191162	6191203	4.49e-08	59	50	84	3945272	7585034	2245890	TERMINAL
Streptomyces lydicus GS93 isolate 23	Group_O	NZ_CP019457.1	chromosome	PhiJoe_OZJ_WTR	PhiJoe_OZJ_WTR	94	50	3	0	1	50	2965377	2965426	1.67e-13	77.9	50	100	4374058	8243179	1408681	CENTRAL
Streptomyces lydicus GS93 isolate 23	Group_O	NZ_CP019457.1	chromosome	VWB	VWB	100	45	0	0	1	45	3699337	3699381	3.08e-15	82.4	45	100	4374058	8243179	674721	CENTRAL
Streptomyces lydicus GS93 isolate 23	Group_O	NZ_CP019457.1	chromosome	TG1	TG1	91.111	45	4	0	2	46	4134709	4134753	8.72e-10	64.4	46	97.8261	4374058	8243179	239349	CENTRAL
Streptomyces lydicus GS93 isolate 23	Group_O	NZ_CP019457.1	chromosome	PhiC31	PhiC31	94.286	35	2	0	1	35	4276042	4276076	2.14e-07	55.4	35	100	4374058	8243179	98016	CENTRAL
Streptomyces lydicus GS93 isolate 23	Group_O	NZ_CP019457.1	chromosome	pSAM2	pSAM2	100	26	0	0	1	26	4762299	4762274	1.06e-05	48.2	26	100	4374058	8243179	388241	CENTRAL
Streptomyces lydicus GS93 isolate 23	Group_O	NZ_CP019457.1	chromosome	Micro1_6	Micro1_6	93.182	44	3	0	1	44	5057111	5057154	2.5e-10	67.1	46	95.6522	4374058	8243179	683053	CENTRAL
Streptomyces lydicus GS93 isolate 23	Group_O	NZ_CP019457.1	chromosome	PhiBT1	PhiBT1	94.118	34	2	0	3	36	5288500	5288467	8.3e-07	53.6	36	94.4444	4374058	8243179	914442	CENTRAL
Streptomyces lydicus GS93 isolate 23	Group_O	NZ_CP019457.1	chromosome	VWB	VWB	96.875	32	0	1	15	45	5777233	5777202	1.82e-05	50.9	45	71.1111	4374058	8243179	1403175	CENTRAL
Streptomyces lydicus GS93 isolate 23	Group_O	NZ_CP019457.1	chromosome	R4	R4	100	49	0	0	2	50	6793974	6793926	2.65e-17	89.7	50	98	4374058	8243179	2419916	TERMINAL
Streptomyces lydicus GS93 isolate 23	Group_O	NZ_CP019457.1	chromosome	Samy	Samy_ALBIDO	91.489	47	4	0	2	48	7004463	7004509	8.67e-11	68	50	94	4374058	8243179	2630405	TERMINAL
Streptomyces autolyticus CGMCC0516	Group_O	NZ_CP019458.1	chromosome	PhiJoe_OZJ_WTR	PhiJoe_OZJ_WTR	90	50	5	0	1	50	4126855	4126904	8.67e-11	68.9	50	100	5748832	10029028	1621977	CENTRAL
Streptomyces autolyticus CGMCC0516	Group_O	NZ_CP019458.1	chromosome	SV1	SV1	84.314	51	8	0	1	51	5174337	5174387	1.7e-07	57.2	52	98.0769	5748832	10029028	574495	CENTRAL
Streptomyces autolyticus CGMCC0516	Group_O	NZ_CP019458.1	chromosome	Micro1_6	Micro1_6	90.909	44	4	0	1	44	5272967	5272924	3.05e-09	62.6	46	95.6522	5748832	10029028	475865	CENTRAL
Streptomyces autolyticus CGMCC0516	Group_O	NZ_CP019458.1	chromosome	pSAM2	pSAM2	100	26	0	0	1	26	5497956	5497981	1.06e-05	48.2	26	100	5748832	10029028	250876	CENTRAL
Streptomyces autolyticus CGMCC0516	Group_O	NZ_CP019458.1	chromosome	PhiC31	PhiC31	91.429	35	3	0	1	35	5836496	5836462	9.1e-06	50.9	35	100	5748832	10029028	87664	CENTRAL
Streptomyces autolyticus CGMCC0516	Group_O	NZ_CP019458.1	chromosome	TG1	TG1	84.444	45	7	0	2	46	5989914	5989870	1.92e-05	50.9	46	97.8261	5748832	10029028	241082	CENTRAL
Streptomyces autolyticus CGMCC0516	Group_O	NZ_CP019458.1	chromosome	VWB	VWB	100	45	0	0	1	45	6629802	6629758	3.08e-15	82.4	45	100	5748832	10029028	880970	CENTRAL
Streptomyces autolyticus CGMCC0516	Group_O	NZ_CP019458.1	chromosome	VWB	VWB	96.875	32	0	1	15	45	7312749	7312718	1.82e-05	50.9	45	71.1111	5748832	10029028	1563917	CENTRAL
Streptomyces autolyticus CGMCC0516	Group_O	NZ_CP019458.1	chromosome	VWB	VWB	96.875	32	0	1	15	45	7326891	7326860	1.82e-05	50.9	45	71.1111	5748832	10029028	1578059	CENTRAL
Streptomyces autolyticus CGMCC0516	Group_O	NZ_CP019458.1	chromosome	R4	R4	95.745	47	2	0	3	49	8234621	8234575	1.67e-13	77	50	94	5748832	10029028	2485789	TERMINAL
Streptomyces autolyticus CGMCC0516	Group_O	NZ_CP019458.1	chromosome	Samy	Samy_VENE	92	50	4	0	1	50	8330781	8330830	2.04e-12	73.4	50	100	5748832	10029028	2581949	TERMINAL
Streptomyces pactum ACT12	Clade_II	NZ_CP019724.1	chromosome	Samy	Samy_LIV	95.349	43	2	0	1	43	1627060	1627018	2.48e-11	69.8	50	86	4392319	8550793	2765259	TERMINAL
Streptomyces pactum ACT12	Clade_II	NZ_CP019724.1	chromosome	R4	R4	95.833	48	2	0	2	49	1791586	1791633	4.79e-14	78.8	50	96	4392319	8550793	2600733	TERMINAL
Streptomyces pactum ACT12	Clade_II	NZ_CP019724.1	chromosome	VWB	VWB	96.875	32	0	1	15	45	2978917	2978948	1.82e-05	50.9	45	71.1111	4392319	8550793	1413402	CENTRAL
Streptomyces pactum ACT12	Clade_II	NZ_CP019724.1	chromosome	VWB	VWB	93.75	32	1	1	15	45	2982470	2982501	0.000222	46.4	45	71.1111	4392319	8550793	1409849	CENTRAL
Streptomyces pactum ACT12	Clade_II	NZ_CP019724.1	chromosome	PhiBT1	PhiBT1	97.143	35	1	0	2	36	3462089	3462123	1.95e-08	59.9	36	97.2222	4392319	8550793	930230	CENTRAL
Streptomyces pactum ACT12	Clade_II	NZ_CP019724.1	chromosome	pSAM2	pSAM2	100	26	0	0	1	26	4075089	4075114	1.06e-05	48.2	26	100	4392319	8550793	317230	CENTRAL
Streptomyces pactum ACT12	Clade_II	NZ_CP019724.1	chromosome	TG1	TG1	84.444	45	7	0	2	46	4153902	4153946	1.92e-05	50.9	46	97.8261	4392319	8550793	238417	CENTRAL
Streptomyces pactum ACT12	Clade_II	NZ_CP019724.1	chromosome	VWB	VWB	94.595	37	1	1	3	38	4640753	4640789	4.28e-07	55.4	45	82.2222	4392319	8550793	248434	CENTRAL
Streptomyces pactum ACT12	Clade_II	NZ_CP019724.1	chromosome	Micro1_6	Micro1_6	93.182	44	3	0	1	44	4781262	4781305	2.5e-10	67.1	46	95.6522	4392319	8550793	388943	CENTRAL
Streptomyces pactum ACT12	Clade_II	NZ_CP019724.1	chromosome	SV1	SV1	86.538	52	7	0	1	52	4921387	4921336	4.01e-09	63.5	52	100	4392319	8550793	529068	CENTRAL
Streptomyces pactum ACT12	Clade_II	NZ_CP019724.1	chromosome	VWB	VWB	90.698	43	4	0	3	45	4991282	4991240	1.01e-08	60.8	45	95.5556	4392319	8550793	598963	CENTRAL
Streptomyces pactum ACT12	Clade_II	NZ_CP019724.1	chromosome	VWB	VWB	100	45	0	0	1	45	5006921	5006877	3.08e-15	82.4	45	100	4392319	8550793	614602	CENTRAL
Streptomyces sp. fd1-xmd	Clade_I	NZ_CP019798.1	chromosome	R4	R4	85.714	42	6	0	2	43	1376360	1376319	2.33e-05	50	50	84	4155799	7929999	2779439	TERMINAL
Streptomyces sp. fd1-xmd	Clade_I	NZ_CP019798.1	chromosome	PhiJoe_OZJ_WTR	PhiJoe_OZJ_WTR	88	50	6	0	1	50	2912074	2912123	1.06e-09	64.4	50	100	4155799	7929999	1243725	CENTRAL
Streptomyces sp. fd1-xmd	Clade_I	NZ_CP019798.1	chromosome	VWB	VWB	95.556	45	2	0	1	45	3547141	3547185	1.6e-12	73.4	45	100	4155799	7929999	608658	CENTRAL
Streptomyces sp. fd1-xmd	Clade_I	NZ_CP019798.1	chromosome	Micro1_6	Micro1_6	90.698	43	4	0	2	44	3802382	3802340	1.06e-08	60.8	46	93.4783	4155799	7929999	353417	CENTRAL
Streptomyces sp. fd1-xmd	Clade_I	NZ_CP019798.1	chromosome	PhiC31	PhiC31	88.571	35	4	0	1	35	4252752	4252718	0.000111	46.4	35	100	4155799	7929999	96953	CENTRAL
Streptomyces sp. fd1-xmd	Clade_I	NZ_CP019798.1	chromosome	TG1	TG1	86.364	44	6	0	2	45	4342955	4342912	1.58e-06	53.6	46	95.6522	4155799	7929999	187156	CENTRAL
Streptomyces sp. fd1-xmd	Clade_I	NZ_CP019798.1	chromosome	pSAM2	pSAM2	100	26	0	0	1	26	4415050	4415025	1.06e-05	48.2	26	100	4155799	7929999	259251	CENTRAL
Streptomyces sp. fd1-xmd	Clade_I	NZ_CP019798.1	chromosome	VWB	VWB	96.875	32	0	1	15	45	5438299	5438268	1.82e-05	50.9	45	71.1111	4155799	7929999	1282500	CENTRAL
Streptomyces sp. fd1-xmd	Clade_I	NZ_CP019798.1	chromosome	Samy	Samy_AMBO	92.857	42	3	0	1	42	6681171	6681212	3.69e-09	63.5	50	84	4155799	7929999	2525372	TERMINAL
Streptomyces katrae S3 isolate 4	Clade_I	NZ_CP020042.1	chromosome	PhiJoe_OZJ_WTR	PhiJoe_OZJ_WTR	88	50	6	0	1	50	2739125	2739174	1.06e-09	64.4	50	100	3907737	7504851	1168612	CENTRAL
Streptomyces katrae S3 isolate 4	Clade_I	NZ_CP020042.1	chromosome	VWB	VWB	100	45	0	0	1	45	3371742	3371786	3.08e-15	82.4	45	100	3907737	7504851	535995	CENTRAL
Streptomyces katrae S3 isolate 4	Clade_I	NZ_CP020042.1	chromosome	pSAM2	pSAM2	100	26	0	0	1	26	3653338	3653363	1.06e-05	48.2	26	100	3907737	7504851	254399	CENTRAL
Streptomyces katrae S3 isolate 4	Clade_I	NZ_CP020042.1	chromosome	TG1	TG1	92.5	40	3	0	7	46	3708848	3708887	3.71e-08	59.9	46	86.9565	3907737	7504851	198889	CENTRAL
Streptomyces katrae S3 isolate 4	Clade_I	NZ_CP020042.1	chromosome	PhiC31	PhiC31	91.429	35	3	0	1	35	3805028	3805062	9.1e-06	50.9	35	100	3907737	7504851	102709	CENTRAL
Streptomyces katrae S3 isolate 4	Clade_I	NZ_CP020042.1	chromosome	Micro1_6	Micro1_6	93.182	44	3	0	1	44	4290812	4290855	2.5e-10	67.1	46	95.6522	3907737	7504851	383075	CENTRAL
Streptomyces katrae S3 isolate 4	Clade_I	NZ_CP020042.1	chromosome	VWB	VWB	96.875	32	0	1	15	45	5251926	5251895	1.82e-05	50.9	45	71.1111	3907737	7504851	1344189	CENTRAL
Streptomyces katrae S3 isolate 4	Clade_I	NZ_CP020042.1	chromosome	R4	R4	100	39	0	0	5	43	6859607	6859645	7.12e-12	71.6	50	78	3907737	7504851	2951870	TERMINAL
Streptomyces sp. Sge12	Clade_I	NZ_CP020555.1	chromosome	R4	R4	92.857	42	3	0	2	43	201324	201283	3.69e-09	63.5	50	84	4066041	7983613	3864717	TERMINAL
Streptomyces sp. Sge12	Clade_I	NZ_CP020555.1	chromosome	Samy	Samy_ALBIDO	95.918	49	2	0	2	50	1581136	1581088	1.37e-14	80.6	50	98	4066041	7983613	2484905	TERMINAL
Streptomyces sp. Sge12	Clade_I	NZ_CP020555.1	chromosome	VWB	VWB	96.875	32	0	1	15	45	2741247	2741278	1.82e-05	50.9	45	71.1111	4066041	7983613	1324794	CENTRAL
Streptomyces sp. Sge12	Clade_I	NZ_CP020555.1	chromosome	pSAM2	pSAM2	100	26	0	0	1	26	3799175	3799200	1.06e-05	48.2	26	100	4066041	7983613	266866	CENTRAL
Streptomyces sp. Sge12	Clade_I	NZ_CP020555.1	chromosome	TG1	TG1	90	40	4	0	7	46	3853705	3853744	4.52e-07	55.4	46	86.9565	4066041	7983613	212336	CENTRAL
Streptomyces sp. Sge12	Clade_I	NZ_CP020555.1	chromosome	PhiC31	PhiC31	94.286	35	2	0	1	35	3931866	3931900	2.14e-07	55.4	35	100	4066041	7983613	134175	CENTRAL
Streptomyces sp. Sge12	Clade_I	NZ_CP020555.1	chromosome	Micro1_6	Micro1_6	90.244	41	4	0	2	42	4380306	4380346	1.29e-07	57.2	46	89.1304	4066041	7983613	314265	CENTRAL
Streptomyces sp. Sge12	Clade_I	NZ_CP020555.1	chromosome	VWB	VWB	95.556	45	2	0	1	45	4605988	4605944	1.6e-12	73.4	45	100	4066041	7983613	539947	CENTRAL
Streptomyces sp. Sge12	Clade_I	NZ_CP020555.1	chromosome	PhiJoe_OZJ_WTR	PhiJoe_OZJ_WTR	90	50	5	0	1	50	5239779	5239730	8.67e-11	68.9	50	100	4066041	7983613	1173738	CENTRAL
Streptomyces gilvosporeus F607	Group_O	NZ_CP020569.1	chromosome	PhiJoe_OZJ_WTR	PhiJoe_OZJ_WTR	88	50	6	0	1	50	3391648	3391697	1.06e-09	64.4	50	100	4808035	8482298	1416387	CENTRAL
Streptomyces gilvosporeus F607	Group_O	NZ_CP020569.1	chromosome	VWB	VWB	100	45	0	0	1	45	4058615	4058659	3.08e-15	82.4	45	100	4808035	8482298	749420	CENTRAL
Streptomyces gilvosporeus F607	Group_O	NZ_CP020569.1	chromosome	TG1	TG1	92.5	40	3	0	7	46	4563955	4563994	3.71e-08	59.9	46	86.9565	4808035	8482298	244080	CENTRAL
Streptomyces gilvosporeus F607	Group_O	NZ_CP020569.1	chromosome	pSAM2	pSAM2	100	26	0	0	1	26	5138010	5137985	1.06e-05	48.2	26	100	4808035	8482298	329975	CENTRAL
Streptomyces gilvosporeus F607	Group_O	NZ_CP020569.1	chromosome	Micro1_6	Micro1_6	93.182	44	3	0	1	44	5441062	5441105	2.5e-10	67.1	46	95.6522	4808035	8482298	633027	CENTRAL
Streptomyces gilvosporeus F607	Group_O	NZ_CP020569.1	chromosome	PhiBT1	PhiBT1	91.667	36	3	0	1	36	5665694	5665659	2.9e-06	52.7	36	100	4808035	8482298	857659	CENTRAL
Streptomyces gilvosporeus F607	Group_O	NZ_CP020569.1	chromosome	VWB	VWB	96.875	32	0	1	15	45	6112349	6112318	1.82e-05	50.9	45	71.1111	4808035	8482298	1304314	CENTRAL
Streptomyces gilvosporeus F607	Group_O	NZ_CP020569.1	chromosome	R4	R4	91.667	48	4	0	2	49	7209571	7209524	2.48e-11	69.8	50	96	4808035	8482298	2401536	TERMINAL
Streptomyces gilvosporeus F607	Group_O	NZ_CP020569.1	chromosome	Samy	Samy_ALBIDO	87.5	48	6	0	2	49	7331298	7331345	1.29e-08	60.8	50	96	4808035	8482298	2523263	TERMINAL
Streptomyces violaceoruber S21	Clade_I	NZ_CP020570.1	chromosome	PhiJoe_OZJ_WTR	PhiJoe_OZJ_WTR	86	50	7	0	1	50	2290405	2290454	4.49e-08	59.9	50	100	3925157	7916045	1634752	CENTRAL
Streptomyces violaceoruber S21	Clade_I	NZ_CP020570.1	chromosome	VWB	VWB	100	45	0	0	1	45	3148138	3148182	3.08e-15	82.4	45	100	3925157	7916045	777019	CENTRAL
Streptomyces violaceoruber S21	Clade_I	NZ_CP020570.1	chromosome	pSAM2	pSAM2	100	26	0	0	1	26	3515508	3515533	1.06e-05	48.2	26	100	3925157	7916045	409649	CENTRAL
Streptomyces violaceoruber S21	Clade_I	NZ_CP020570.1	chromosome	TG1	TG1	89.744	39	4	0	8	46	3629413	3629451	1.58e-06	53.6	46	84.7826	3925157	7916045	295744	CENTRAL
Streptomyces violaceoruber S21	Clade_I	NZ_CP020570.1	chromosome	PhiC31	PhiC31	93.75	32	2	0	1	32	3775942	3775973	9.1e-06	50	35	91.4286	3925157	7916045	149215	CENTRAL
Streptomyces violaceoruber S21	Clade_I	NZ_CP020570.1	chromosome	Micro1_6	Micro1_6	88.095	42	5	0	1	42	4428299	4428340	1.58e-06	54.5	46	91.3043	3925157	7916045	503142	CENTRAL
Streptomyces violaceoruber S21	Clade_I	NZ_CP020570.1	chromosome	SV1	SV1	88.462	52	6	0	1	52	4667396	4667345	9.42e-11	68	52	100	3925157	7916045	742239	CENTRAL
Streptomyces violaceoruber S21	Clade_I	NZ_CP020570.1	chromosome	PhiBT1	PhiBT1	94.286	35	2	0	2	36	5085117	5085083	2.38e-07	55.4	36	97.2222	3925157	7916045	1159960	CENTRAL
Streptomyces violaceoruber S21	Clade_I	NZ_CP020570.1	chromosome	VWB	VWB	94.118	34	1	1	12	45	5687747	5687715	1.82e-05	50	45	75.5556	3925157	7916045	1762590	CENTRAL
Streptomyces violaceoruber S21	Clade_I	NZ_CP020570.1	chromosome	VWB	VWB	97.059	34	0	1	12	45	5718772	5718740	1.49e-06	54.5	45	75.5556	3925157	7916045	1793615	CENTRAL
Streptomyces violaceoruber S21	Clade_I	NZ_CP020570.1	chromosome	R4	R4	93.617	47	3	0	3	49	6741608	6741562	7.12e-12	72.5	50	94	3925157	7916045	2816451	TERMINAL
Streptomyces violaceoruber S21	Clade_I	NZ_CP020570.1	chromosome	Samy	Samy_GLOBI	94	50	3	0	1	50	6982465	6982514	1.67e-13	77.9	50	100	3925157	7916045	3057308	TERMINAL
Streptomyces violaceoruber S21	Clade_I	NZ_CP020570.1	chromosome	VWB	VWB	86.486	37	5	0	2	38	7769293	7769257	0.000774	45.5	45	82.2222	3925157	7916045	3844136	TERMINAL
Streptomyces tsukubensis NRRL 18488	Clade_I	NZ_CP020700.1	chromosome	PhiJoe_OZJ_WTR	PhiJoe_OZJ_WTR	90	50	5	0	1	50	2434208	2434257	8.67e-11	68.9	50	100	3947895	7963742	1513687	CENTRAL
Streptomyces tsukubensis NRRL 18488	Clade_I	NZ_CP020700.1	chromosome	VWB	VWB	100	45	0	0	1	45	3168247	3168291	3.08e-15	82.4	45	100	3947895	7963742	779648	CENTRAL
Streptomyces tsukubensis NRRL 18488	Clade_I	NZ_CP020700.1	chromosome	Micro1_6	Micro1_6	88.372	43	5	0	2	44	3497485	3497527	4.52e-07	56.3	46	93.4783	3947895	7963742	450410	CENTRAL
Streptomyces tsukubensis NRRL 18488	Clade_I	NZ_CP020700.1	chromosome	Micro1_6	Micro1_6	90.698	43	4	0	2	44	3511006	3511048	1.06e-08	60.8	46	93.4783	3947895	7963742	436889	CENTRAL
Streptomyces tsukubensis NRRL 18488	Clade_I	NZ_CP020700.1	chromosome	PhiC31	PhiC31	91.429	35	3	0	1	35	4050091	4050057	9.1e-06	50.9	35	100	3947895	7963742	102196	CENTRAL
Streptomyces tsukubensis NRRL 18488	Clade_I	NZ_CP020700.1	chromosome	pSAM2	pSAM2	100	26	0	0	1	26	4357857	4357832	1.06e-05	48.2	26	100	3947895	7963742	409962	CENTRAL
Streptomyces tsukubensis NRRL 18488	Clade_I	NZ_CP020700.1	chromosome	VWB	VWB	96.875	32	0	1	15	45	5598528	5598497	1.82e-05	50.9	45	71.1111	3947895	7963742	1650633	CENTRAL
Streptomyces tsukubensis NRRL 18488	Clade_I	NZ_CP020700.1	chromosome	R4	R4	100	41	0	0	3	43	6712245	6712205	5.84e-13	75.2	50	82	3947895	7963742	2764350	TERMINAL
Streptomyces tsukubensis NRRL 18488	Clade_I	NZ_CP020700.1	chromosome	Samy	Samy_LIV	93.023	43	3	0	1	43	6824301	6824343	1.06e-09	65.3	50	86	3947895	7963742	2876406	TERMINAL
Streptomyces pluripotens MUSC 135	Clade_II	NZ_CP021080.1	chromosome	pSAM2	pSAM2	100	26	0	0	1	26	3180526	3180551	1.06e-05	48.2	26	100	3530153	7346075	349627	CENTRAL
Streptomyces pluripotens MUSC 135	Clade_II	NZ_CP021080.1	chromosome	TG1	TG1	92.5	40	3	0	7	46	3271937	3271976	3.71e-08	59.9	46	86.9565	3530153	7346075	258216	CENTRAL
Streptomyces pluripotens MUSC 135	Clade_II	NZ_CP021080.1	chromosome	TG1	TG1	90	40	4	0	7	46	3279803	3279842	4.52e-07	55.4	46	86.9565	3530153	7346075	250350	CENTRAL
Streptomyces pluripotens MUSC 135	Clade_II	NZ_CP021080.1	chromosome	VWB	VWB	94.595	37	1	1	3	38	3806231	3806267	4.28e-07	55.4	45	82.2222	3530153	7346075	276078	CENTRAL
Streptomyces pluripotens MUSC 135	Clade_II	NZ_CP021080.1	chromosome	Micro1_6	Micro1_6	93.182	44	3	0	1	44	3949581	3949624	2.5e-10	67.1	46	95.6522	3530153	7346075	419428	CENTRAL
Streptomyces pluripotens MUSC 135	Clade_II	NZ_CP021080.1	chromosome	Micro1_6	Micro1_6	93.023	43	3	0	2	44	3967889	3967931	8.72e-10	65.3	46	93.4783	3530153	7346075	437736	CENTRAL
Streptomyces pluripotens MUSC 135	Clade_II	NZ_CP021080.1	chromosome	Micro1_6	Micro1_6	93.023	43	3	0	2	44	3978585	3978627	8.72e-10	65.3	46	93.4783	3530153	7346075	448432	CENTRAL
Streptomyces pluripotens MUSC 135	Clade_II	NZ_CP021080.1	chromosome	SV1	SV1	90	50	5	0	1	50	4112161	4112112	9.42e-11	68.9	52	96.1538	3530153	7346075	582008	CENTRAL
Streptomyces pluripotens MUSC 135	Clade_II	NZ_CP021080.1	chromosome	VWB	VWB	97.5	40	1	0	3	42	4226111	4226072	6.78e-11	68.9	45	88.8889	3530153	7346075	695958	CENTRAL
Streptomyces pluripotens MUSC 135	Clade_II	NZ_CP021080.1	chromosome	VWB	VWB	100	45	0	0	1	45	4236348	4236304	3.08e-15	82.4	45	100	3530153	7346075	706195	CENTRAL
Streptomyces pluripotens MUSC 135	Clade_II	NZ_CP021080.1	chromosome	VWB	VWB	96.875	32	0	1	15	45	5131283	5131252	1.82e-05	50.9	45	71.1111	3530153	7346075	1601130	CENTRAL
Streptomyces pluripotens MUSC 135	Clade_II	NZ_CP021080.1	chromosome	R4	R4	90.244	41	4	0	3	43	6158135	6158095	1.57e-07	57.2	50	82	3530153	7346075	2627982	TERMINAL
Streptomyces albireticuli MDJK11	Group_O	NZ_CP021744.1	chromosome	R4	R4	100	45	0	0	2	46	1598634	1598678	3.94e-15	82.4	50	90	3939995	8144417	2341361	TERMINAL
Streptomyces albireticuli MDJK11	Group_O	NZ_CP021744.1	chromosome	VWB	VWB	96.875	32	0	1	15	45	2625773	2625804	1.82e-05	50.9	45	71.1111	3939995	8144417	1314222	CENTRAL
Streptomyces albireticuli MDJK11	Group_O	NZ_CP021744.1	chromosome	Micro1_6	Micro1_6	91.111	45	4	0	1	45	3346644	3346600	8.72e-10	64.4	46	97.8261	3939995	8144417	593351	CENTRAL
Streptomyces albireticuli MDJK11	Group_O	NZ_CP021744.1	chromosome	pSAM2	pSAM2	100	26	0	0	1	26	3644463	3644488	1.06e-05	48.2	26	100	3939995	8144417	295532	CENTRAL
Streptomyces albireticuli MDJK11	Group_O	NZ_CP021744.1	chromosome	PhiC31	PhiC31	91.429	35	3	0	1	35	4023350	4023316	9.1e-06	50.9	35	100	3939995	8144417	83355	CENTRAL
Streptomyces albireticuli MDJK11	Group_O	NZ_CP021744.1	chromosome	TG1	TG1	87.179	39	5	0	8	46	4104384	4104422	6.71e-05	49.1	46	84.7826	3939995	8144417	164389	CENTRAL
Streptomyces albireticuli MDJK11	Group_O	NZ_CP021744.1	chromosome	VWB	VWB	86.667	45	6	0	1	45	4538624	4538580	4.28e-07	55.4	45	100	3939995	8144417	598629	CENTRAL
Streptomyces albireticuli MDJK11	Group_O	NZ_CP021744.1	chromosome	PhiJoe_OZJ_WTR	PhiJoe_OZJ_WTR	92	50	4	0	1	50	5203168	5203119	2.04e-12	73.4	50	100	3939995	8144417	1263173	CENTRAL
Streptomyces calvus DSM 41452	Clade_II	NZ_CP022310.1	chromosome	Samy	Samy_AMBO	96	50	2	0	1	50	1111856	1111807	3.94e-15	82.4	50	100	3598337	7766581	2486481	TERMINAL
Streptomyces calvus DSM 41452	Clade_II	NZ_CP022310.1	chromosome	R4	R4	97.561	41	1	0	3	43	1328415	1328455	2.48e-11	70.7	50	82	3598337	7766581	2269922	TERMINAL
Streptomyces calvus DSM 41452	Clade_II	NZ_CP022310.1	chromosome	VWB	VWB	96.875	32	0	1	15	45	2554133	2554164	1.82e-05	50.9	45	71.1111	3598337	7766581	1044204	CENTRAL
Streptomyces calvus DSM 41452	Clade_II	NZ_CP022310.1	chromosome	PhiBT1	PhiBT1	94.444	36	2	0	1	36	3030541	3030576	6.81e-08	57.2	36	100	3598337	7766581	567796	CENTRAL
Streptomyces calvus DSM 41452	Clade_II	NZ_CP022310.1	chromosome	Micro1_6	Micro1_6	86.047	43	6	0	2	44	3248131	3248089	5.51e-06	51.8	46	93.4783	3598337	7766581	350206	CENTRAL
Streptomyces calvus DSM 41452	Clade_II	NZ_CP022310.1	chromosome	PhiC31	PhiC31	94.286	35	2	0	1	35	3683220	3683186	2.14e-07	55.4	35	100	3598337	7766581	84883	CENTRAL
Streptomyces calvus DSM 41452	Clade_II	NZ_CP022310.1	chromosome	TG1	TG1	89.189	37	4	0	10	46	3844310	3844274	1.92e-05	50	46	80.4348	3598337	7766581	245973	CENTRAL
Streptomyces calvus DSM 41452	Clade_II	NZ_CP022310.1	chromosome	pSAM2	pSAM2	100	26	0	0	1	26	3908541	3908516	1.06e-05	48.2	26	100	3598337	7766581	310204	CENTRAL
Streptomyces calvus DSM 41452	Clade_II	NZ_CP022310.1	chromosome	VWB	VWB	97.561	41	1	0	1	41	4472238	4472198	1.94e-11	70.7	45	91.1111	3598337	7766581	873901	CENTRAL
Streptomyces calvus DSM 41452	Clade_II	NZ_CP022310.1	chromosome	VWB	VWB	100	45	0	0	1	45	4479504	4479460	3.08e-15	82.4	45	100	3598337	7766581	881167	CENTRAL
Streptomyces calvus DSM 41452	Clade_II	NZ_CP022310.1	chromosome	PhiJoe_OZJ_WTR	PhiJoe_OZJ_WTR	90	50	5	0	1	50	5183573	5183524	8.67e-11	68.9	50	100	3598337	7766581	1585236	CENTRAL
Streptomyces sp. 11 1 2	Group_O	NZ_CP022545.1	chromosome	PhiJoe_OZJ_WTR	PhiJoe_OZJ_WTR	90	50	5	0	1	50	4188964	4189013	8.67e-11	68.9	50	100	5832290	11603877	1643326	CENTRAL
Streptomyces sp. 11 1 2	Group_O	NZ_CP022545.1	chromosome	SV1	SV1	82.353	51	9	0	1	51	5258012	5258062	7.24e-06	52.7	52	98.0769	5832290	11603877	574278	CENTRAL
Streptomyces sp. 11 1 2	Group_O	NZ_CP022545.1	chromosome	Micro1_6	Micro1_6	90.909	44	4	0	1	44	5343671	5343628	3.05e-09	62.6	46	95.6522	5832290	11603877	488619	CENTRAL
Streptomyces sp. 11 1 2	Group_O	NZ_CP022545.1	chromosome	pSAM2	pSAM2	100	26	0	0	1	26	5563628	5563653	1.06e-05	48.2	26	100	5832290	11603877	268662	CENTRAL
Streptomyces sp. 11 1 2	Group_O	NZ_CP022545.1	chromosome	PhiC31	PhiC31	91.429	35	3	0	1	35	5918150	5918116	9.1e-06	50.9	35	100	5832290	11603877	85860	CENTRAL
Streptomyces sp. 11 1 2	Group_O	NZ_CP022545.1	chromosome	VWB	VWB	97.436	39	1	0	3	41	6701051	6701013	2.37e-10	67.1	45	86.6667	5832290	11603877	868761	CENTRAL
Streptomyces sp. 11 1 2	Group_O	NZ_CP022545.1	chromosome	VWB	VWB	95.349	43	2	0	3	45	6715497	6715455	1.94e-11	69.8	45	95.5556	5832290	11603877	883207	CENTRAL
Streptomyces sp. 11 1 2	Group_O	NZ_CP022545.1	chromosome	VWB	VWB	100	45	0	0	1	45	6723541	6723497	3.08e-15	82.4	45	100	5832290	11603877	891251	CENTRAL
Streptomyces sp. 11 1 2	Group_O	NZ_CP022545.1	chromosome	VWB	VWB	96.875	32	0	1	15	45	7399418	7399387	1.82e-05	50.9	45	71.1111	5832290	11603877	1567128	CENTRAL
Streptomyces sp. 11 1 2	Group_O	NZ_CP022545.1	chromosome	R4	R4	97.727	44	1	0	2	45	8317289	8317246	5.84e-13	76.1	50	88	5832290	11603877	2484999	CENTRAL
Streptomyces sp. 11 1 2	Group_O	NZ_CP022545.1	chromosome	Samy	Samy_VENE	92	50	4	0	1	50	8419444	8419493	2.04e-12	73.4	50	100	5832290	11603877	2587154	CENTRAL
Streptomyces formicae KY5	Clade_II	NZ_CP022685.1	chromosome	PhiJoe_OZJ_WTR	PhiJoe_OZJ_WTR	88	50	6	0	1	50	3202282	3202331	1.06e-09	64.4	50	100	4801506	9611874	1599224	CENTRAL
Streptomyces formicae KY5	Clade_II	NZ_CP022685.1	chromosome	VWB	VWB	100	45	0	0	1	45	4125786	4125830	3.08e-15	82.4	45	100	4801506	9611874	675720	CENTRAL
Streptomyces formicae KY5	Clade_II	NZ_CP022685.1	chromosome	Micro1_6	Micro1_6	90.698	43	4	0	2	44	4408402	4408360	1.06e-08	60.8	46	93.4783	4801506	9611874	393104	CENTRAL
Streptomyces formicae KY5	Clade_II	NZ_CP022685.1	chromosome	Micro1_6	Micro1_6	90.909	44	4	0	2	45	4423700	4423657	3.05e-09	62.6	46	95.6522	4801506	9611874	377806	CENTRAL
Streptomyces formicae KY5	Clade_II	NZ_CP022685.1	chromosome	TG1	TG1	86.667	45	6	0	2	46	5013118	5013074	4.52e-07	55.4	46	97.8261	4801506	9611874	211612	CENTRAL
Streptomyces formicae KY5	Clade_II	NZ_CP022685.1	chromosome	pSAM2	pSAM2	100	26	0	0	1	26	5093993	5093968	1.06e-05	48.2	26	100	4801506	9611874	292487	CENTRAL
Streptomyces formicae KY5	Clade_II	NZ_CP022685.1	chromosome	PhiBT1	PhiBT1	94.286	35	2	0	2	36	5755325	5755291	2.38e-07	55.4	36	97.2222	4801506	9611874	953819	CENTRAL
Streptomyces formicae KY5	Clade_II	NZ_CP022685.1	chromosome	VWB	VWB	96.875	32	0	1	15	45	6313742	6313711	1.82e-05	50.9	45	71.1111	4801506	9611874	1512236	CENTRAL
Streptomyces formicae KY5	Clade_II	NZ_CP022685.1	chromosome	R4	R4	97.917	48	1	0	2	49	7609083	7609036	3.94e-15	83.3	50	96	4801506	9611874	2807577	TERMINAL
Streptomyces lincolnensis LC-G	Clade_II	NZ_CP022744.1	chromosome	VWB	VWB	96.875	32	0	1	15	45	3290514	3290545	1.82e-05	50.9	45	71.1111	5122523	9513637	1832009	CENTRAL
Streptomyces lincolnensis LC-G	Clade_II	NZ_CP022744.1	chromosome	VWB	VWB	86.667	45	5	1	1	45	3310210	3310253	5.22e-06	51.8	45	100	5122523	9513637	1812313	CENTRAL
Streptomyces lincolnensis LC-G	Clade_II	NZ_CP022744.1	chromosome	Micro1_6	Micro1_6	88.372	43	5	0	2	44	3618276	3618318	4.52e-07	56.3	46	93.4783	5122523	9513637	1504247	CENTRAL
Streptomyces lincolnensis LC-G	Clade_II	NZ_CP022744.1	chromosome	Micro1_6	Micro1_6	90.698	43	4	0	2	44	3621775	3621817	1.06e-08	60.8	46	93.4783	5122523	9513637	1500748	CENTRAL
Streptomyces lincolnensis LC-G	Clade_II	NZ_CP022744.1	chromosome	SV1	SV1	94	50	3	0	1	50	3753642	3753593	1.82e-13	77.9	52	96.1538	5122523	9513637	1368881	CENTRAL
Streptomyces lincolnensis LC-G	Clade_II	NZ_CP022744.1	chromosome	VWB	VWB	97.674	43	1	0	3	45	3887186	3887144	1.6e-12	74.3	45	95.5556	5122523	9513637	1235337	CENTRAL
Streptomyces lincolnensis LC-G	Clade_II	NZ_CP022744.1	chromosome	VWB	VWB	100	43	0	0	3	45	3894863	3894821	3.75e-14	78.8	45	95.5556	5122523	9513637	1227660	CENTRAL
Streptomyces lincolnensis LC-G	Clade_II	NZ_CP022744.1	chromosome	VWB	VWB	100	45	0	0	1	45	3900221	3900177	3.08e-15	82.4	45	100	5122523	9513637	1222302	CENTRAL
Streptomyces lincolnensis LC-G	Clade_II	NZ_CP022744.1	chromosome	PhiBT1	PhiBT1	94.286	35	2	0	2	36	4391196	4391162	2.38e-07	55.4	36	97.2222	5122523	9513637	731327	CENTRAL
Streptomyces lincolnensis LC-G	Clade_II	NZ_CP022744.1	chromosome	TG1	TG1	86.667	45	6	0	2	46	5505638	5505594	4.52e-07	55.4	46	97.8261	5122523	9513637	383115	CENTRAL
Streptomyces lincolnensis LC-G	Clade_II	NZ_CP022744.1	chromosome	pSAM2	pSAM2	100	26	0	0	1	26	5590071	5590046	1.06e-05	48.2	26	100	5122523	9513637	467548	CENTRAL
Streptomyces lincolnensis LC-G	Clade_II	NZ_CP022744.1	chromosome	PhiJoe_OZJ_WTR	PhiJoe_OZJ_WTR	86	50	7	0	1	50	6541653	6541604	4.49e-08	59.9	50	100	5122523	9513637	1419130	CENTRAL
Streptomyces lincolnensis LC-G	Clade_II	NZ_CP022744.1	chromosome	R4	R4	95.238	42	2	0	2	43	8078272	8078231	8.67e-11	68	50	84	5122523	9513637	2955749	TERMINAL
Streptomyces lincolnensis LC-G	Clade_II	NZ_CP022744.1	chromosome	Samy	Samy_AMBO	94	50	3	0	1	50	8251953	8252002	1.67e-13	77.9	50	100	5122523	9513637	3129430	TERMINAL
Streptomyces fungicidicus TXX3120	Clade_II	NZ_CP023407.1	chromosome	PhiJoe_OZJ_WTR	PhiJoe_OZJ_WTR	92	50	4	0	1	50	2645700	2645749	2.04e-12	73.4	50	100	3857077	6740768	1211377	CENTRAL
Streptomyces fungicidicus TXX3120	Clade_II	NZ_CP023407.1	chromosome	VWB	VWB	100	45	0	0	1	45	3290824	3290868	3.08e-15	82.4	45	100	3857077	6740768	566253	CENTRAL
Streptomyces fungicidicus TXX3120	Clade_II	NZ_CP023407.1	chromosome	VWB	VWB	92.683	41	3	0	3	43	3318080	3318120	1.01e-08	61.7	45	91.1111	3857077	6740768	538997	CENTRAL
Streptomyces fungicidicus TXX3120	Clade_II	NZ_CP023407.1	chromosome	SV1	SV1	96	50	2	0	1	50	3402905	3402954	4.28e-15	82.4	52	96.1538	3857077	6740768	454172	CENTRAL
Streptomyces fungicidicus TXX3120	Clade_II	NZ_CP023407.1	chromosome	Micro1_6	Micro1_6	90.698	43	4	0	2	44	3503254	3503212	1.06e-08	60.8	46	93.4783	3857077	6740768	353823	CENTRAL
Streptomyces fungicidicus TXX3120	Clade_II	NZ_CP023407.1	chromosome	PhiC31	PhiC31	94.286	35	2	0	1	35	3948362	3948328	2.14e-07	55.4	35	100	3857077	6740768	91285	CENTRAL
Streptomyces fungicidicus TXX3120	Clade_II	NZ_CP023407.1	chromosome	TG1	TG1	91.892	37	3	0	10	46	4084085	4084049	1.58e-06	54.5	46	80.4348	3857077	6740768	227008	CENTRAL
Streptomyces fungicidicus TXX3120	Clade_II	NZ_CP023407.1	chromosome	pSAM2	pSAM2	100	26	0	0	1	26	4180880	4180855	1.06e-05	48.2	26	100	3857077	6740768	323803	CENTRAL
Streptomyces fungicidicus TXX3120	Clade_II	NZ_CP023407.1	chromosome	PhiBT1	PhiBT1	91.667	36	3	0	1	36	4764607	4764572	2.9e-06	52.7	36	100	3857077	6740768	907530	CENTRAL
Streptomyces fungicidicus TXX3120	Clade_II	NZ_CP023407.1	chromosome	VWB	VWB	96.875	32	0	1	15	45	5276319	5276288	1.82e-05	50.9	45	71.1111	3857077	6740768	1419242	CENTRAL
Streptomyces fungicidicus TXX3120	Clade_II	NZ_CP023407.1	chromosome	VWB	VWB	96.875	32	0	1	15	45	5315544	5315513	1.82e-05	50.9	45	71.1111	3857077	6740768	1458467	CENTRAL
Streptomyces fungicidicus TXX3120	Clade_II	NZ_CP023407.1	chromosome	R4	R4	97.917	48	1	0	2	49	5892721	5892674	3.94e-15	83.3	50	96	3857077	6740768	2035644	CENTRAL
Streptomyces fungicidicus TXX3120	Clade_II	NZ_CP023407.1	chromosome	Samy	Samy_AMBO	92	50	4	0	1	50	6047607	6047656	2.04e-12	73.4	50	100	3857077	6740768	2190530	CENTRAL
Streptomyces rimosus ATCC 10970	Group_O	NZ_CP023688.1	chromosome	Samy	Samy_ALBIDO	91.489	47	4	0	2	48	1742366	1742320	8.67e-11	68	50	94	4632680	9361154	2890314	TERMINAL
Streptomyces rimosus ATCC 10970	Group_O	NZ_CP023688.1	chromosome	R4	R4	97.917	48	1	0	2	49	1903652	1903699	3.94e-15	83.3	50	96	4632680	9361154	2729028	TERMINAL
Streptomyces rimosus ATCC 10970	Group_O	NZ_CP023688.1	chromosome	VWB	VWB	96.875	32	0	1	15	45	3090695	3090726	1.82e-05	50.9	45	71.1111	4632680	9361154	1541985	CENTRAL
Streptomyces rimosus ATCC 10970	Group_O	NZ_CP023688.1	chromosome	PhiBT1	PhiBT1	94.286	35	2	0	2	36	3639816	3639850	2.38e-07	55.4	36	97.2222	4632680	9361154	992864	CENTRAL
Streptomyces rimosus ATCC 10970	Group_O	NZ_CP023688.1	chromosome	SV1	SV1	92.157	51	4	0	2	52	3793963	3794013	6.35e-13	75.2	52	98.0769	4632680	9361154	838717	CENTRAL
Streptomyces rimosus ATCC 10970	Group_O	NZ_CP023688.1	chromosome	Micro1_6	Micro1_6	93.182	44	3	0	1	44	3899166	3899123	2.5e-10	67.1	46	95.6522	4632680	9361154	733514	CENTRAL
Streptomyces rimosus ATCC 10970	Group_O	NZ_CP023688.1	chromosome	pSAM2	pSAM2	100	26	0	0	1	26	4256503	4256528	1.06e-05	48.2	26	100	4632680	9361154	376177	CENTRAL
Streptomyces rimosus ATCC 10970	Group_O	NZ_CP023688.1	chromosome	PhiC31	PhiC31	91.429	35	3	0	1	35	4742875	4742841	9.1e-06	50.9	35	100	4632680	9361154	110195	CENTRAL
Streptomyces rimosus ATCC 10970	Group_O	NZ_CP023688.1	chromosome	TG1	TG1	88.889	45	5	0	2	46	4869313	4869269	3.71e-08	59.9	46	97.8261	4632680	9361154	236633	CENTRAL
Streptomyces rimosus ATCC 10970	Group_O	NZ_CP023688.1	chromosome	VWB	VWB	100	45	0	0	1	45	5389646	5389602	3.08e-15	82.4	45	100	4632680	9361154	756966	CENTRAL
Streptomyces rimosus ATCC 10970	Group_O	NZ_CP023688.1	chromosome	VWB	VWB	100	45	0	0	1	45	5448819	5448775	3.08e-15	82.4	45	100	4632680	9361154	816139	CENTRAL
Streptomyces rimosus ATCC 10970	Group_O	NZ_CP023688.1	chromosome	PhiJoe_OZJ_WTR	PhiJoe_OZJ_WTR	86	50	7	0	1	50	6247165	6247116	4.49e-08	59.9	50	100	4632680	9361154	1614485	CENTRAL
Streptomyces chartreusis ATCC 14922	Clade_II	NZ_CP023689.1	chromosome	Samy	Samy_LIV	83.333	48	8	0	1	48	1975718	1975671	6.66e-06	51.8	50	96	4953655	9912098	2977937	TERMINAL
Streptomyces chartreusis ATCC 14922	Clade_II	NZ_CP023689.1	chromosome	R4	R4	97.561	41	1	0	3	43	2151972	2152012	2.48e-11	70.7	50	82	4953655	9912098	2801683	TERMINAL
Streptomyces chartreusis ATCC 14922	Clade_II	NZ_CP023689.1	chromosome	VWB	VWB	96.875	32	0	1	15	45	3341125	3341156	1.82e-05	50.9	45	71.1111	4953655	9912098	1612530	CENTRAL
Streptomyces chartreusis ATCC 14922	Clade_II	NZ_CP023689.1	chromosome	PhiBT1	PhiBT1	93.548	31	2	0	6	36	3893127	3893157	3.53e-05	48.2	36	86.1111	4953655	9912098	1060528	CENTRAL
Streptomyces chartreusis ATCC 14922	Clade_II	NZ_CP023689.1	chromosome	pSAM2	pSAM2	100	26	0	0	1	26	4520198	4520223	1.06e-05	48.2	26	100	4953655	9912098	433457	CENTRAL
Streptomyces chartreusis ATCC 14922	Clade_II	NZ_CP023689.1	chromosome	PhiC31	PhiC31	91.429	35	3	0	1	35	4867025	4867059	9.1e-06	50.9	35	100	4953655	9912098	86630	CENTRAL
Streptomyces chartreusis ATCC 14922	Clade_II	NZ_CP023689.1	chromosome	Micro1_6	Micro1_6	88.889	45	5	0	1	45	5326707	5326751	3.71e-08	59.9	46	97.8261	4953655	9912098	373052	CENTRAL
Streptomyces chartreusis ATCC 14922	Clade_II	NZ_CP023689.1	chromosome	SV1	SV1	94	50	3	0	1	50	5450086	5450037	1.82e-13	77.9	52	96.1538	4953655	9912098	496431	CENTRAL
Streptomyces chartreusis ATCC 14922	Clade_II	NZ_CP023689.1	chromosome	VWB	VWB	100	43	0	0	3	45	5629764	5629722	3.75e-14	78.8	45	95.5556	4953655	9912098	676109	CENTRAL
Streptomyces chartreusis ATCC 14922	Clade_II	NZ_CP023689.1	chromosome	VWB	VWB	100	43	0	0	3	45	5646020	5645978	3.75e-14	78.8	45	95.5556	4953655	9912098	692365	CENTRAL
Streptomyces chartreusis ATCC 14922	Clade_II	NZ_CP023689.1	chromosome	VWB	VWB	100	45	0	0	1	45	5709915	5709871	3.08e-15	82.4	45	100	4953655	9912098	756260	CENTRAL
Streptomyces chartreusis ATCC 14922	Clade_II	NZ_CP023689.1	chromosome	PhiJoe_OZJ_WTR	PhiJoe_OZJ_WTR	89.474	38	4	0	13	50	6498156	6498119	6.66e-06	51.8	50	76	4953655	9912098	1544501	CENTRAL
Streptomyces spectabilis ATCC 27465	Clade_II	NZ_CP023690.1	chromosome	PhiJoe_OZJ_WTR	PhiJoe_OZJ_WTR	94.737	38	2	0	13	50	3626961	3626998	1.29e-08	60.8	50	76	4964109	9807160	1337148	CENTRAL
Streptomyces spectabilis ATCC 27465	Clade_II	NZ_CP023690.1	chromosome	VWB	VWB	100	45	0	0	1	45	4379143	4379187	3.08e-15	82.4	45	100	4964109	9807160	584966	CENTRAL
Streptomyces spectabilis ATCC 27465	Clade_II	NZ_CP023690.1	chromosome	Micro1_6	Micro1_6	93.182	44	3	0	1	44	4624594	4624551	2.5e-10	67.1	46	95.6522	4964109	9807160	339515	CENTRAL
Streptomyces spectabilis ATCC 27465	Clade_II	NZ_CP023690.1	chromosome	PhiC31	PhiC31	94.286	35	2	0	1	35	5079798	5079764	2.14e-07	55.4	35	100	4964109	9807160	115689	CENTRAL
Streptomyces spectabilis ATCC 27465	Clade_II	NZ_CP023690.1	chromosome	TG1	TG1	89.13	46	5	0	1	46	5196853	5196808	1.06e-08	61.7	46	100	4964109	9807160	232744	CENTRAL
Streptomyces spectabilis ATCC 27465	Clade_II	NZ_CP023690.1	chromosome	pSAM2	pSAM2	100	26	0	0	1	26	5285451	5285426	1.06e-05	48.2	26	100	4964109	9807160	321342	CENTRAL
Streptomyces spectabilis ATCC 27465	Clade_II	NZ_CP023690.1	chromosome	PhiBT1	PhiBT1	94.286	35	2	0	2	36	5906010	5905976	2.38e-07	55.4	36	97.2222	4964109	9807160	941901	CENTRAL
Streptomyces spectabilis ATCC 27465	Clade_II	NZ_CP023690.1	chromosome	VWB	VWB	96.875	32	0	1	15	45	6386889	6386920	1.82e-05	50.9	45	71.1111	4964109	9807160	1422780	CENTRAL
Streptomyces spectabilis ATCC 27465	Clade_II	NZ_CP023690.1	chromosome	VWB	VWB	96.875	32	0	1	15	45	6396333	6396364	1.82e-05	50.9	45	71.1111	4964109	9807160	1432224	CENTRAL
Streptomyces spectabilis ATCC 27465	Clade_II	NZ_CP023690.1	chromosome	R4	R4	100	44	0	0	2	45	7443829	7443786	1.37e-14	80.6	50	88	4964109	9807160	2479720	TERMINAL
Streptomyces spectabilis ATCC 27465	Clade_II	NZ_CP023690.1	chromosome	Samy	Samy_ALBIDO	88.095	42	5	0	2	43	7567259	7567300	1.91e-06	54.5	50	84	4964109	9807160	2603150	TERMINAL
Streptomyces platensis ATCC 23948	Group_O	NZ_CP023691.1	chromosome	PhiJoe_OZJ_WTR	PhiJoe_OZJ_WTR	94	50	3	0	1	50	3037408	3037457	1.67e-13	77.9	50	100	4447739	8501012	1410331	CENTRAL
Streptomyces platensis ATCC 23948	Group_O	NZ_CP023691.1	chromosome	VWB	VWB	100	45	0	0	1	45	3798469	3798513	3.08e-15	82.4	45	100	4447739	8501012	649270	CENTRAL
Streptomyces platensis ATCC 23948	Group_O	NZ_CP023691.1	chromosome	VWB	VWB	100	43	0	0	3	45	3813812	3813854	3.75e-14	78.8	45	95.5556	4447739	8501012	633927	CENTRAL
Streptomyces platensis ATCC 23948	Group_O	NZ_CP023691.1	chromosome	TG1	TG1	88.889	45	5	0	2	46	4238126	4238170	3.71e-08	59.9	46	97.8261	4447739	8501012	209613	CENTRAL
Streptomyces platensis ATCC 23948	Group_O	NZ_CP023691.1	chromosome	PhiC31	PhiC31	94.286	35	2	0	1	35	4359249	4359283	2.14e-07	55.4	35	100	4447739	8501012	88490	CENTRAL
Streptomyces platensis ATCC 23948	Group_O	NZ_CP023691.1	chromosome	pSAM2	pSAM2	100	26	0	0	1	26	4798051	4798026	1.06e-05	48.2	26	100	4447739	8501012	350312	CENTRAL
Streptomyces platensis ATCC 23948	Group_O	NZ_CP023691.1	chromosome	Micro1_6	Micro1_6	93.182	44	3	0	1	44	5173023	5173066	2.5e-10	67.1	46	95.6522	4447739	8501012	725284	CENTRAL
Streptomyces platensis ATCC 23948	Group_O	NZ_CP023691.1	chromosome	PhiBT1	PhiBT1	97.059	34	1	0	3	36	5442376	5442343	6.81e-08	58.1	36	94.4444	4447739	8501012	994637	CENTRAL
Streptomyces platensis ATCC 23948	Group_O	NZ_CP023691.1	chromosome	VWB	VWB	96.875	32	0	1	15	45	5957212	5957181	1.82e-05	50.9	45	71.1111	4447739	8501012	1509473	CENTRAL
Streptomyces platensis ATCC 23948	Group_O	NZ_CP023691.1	chromosome	R4	R4	100	49	0	0	2	50	6953606	6953558	2.65e-17	89.7	50	98	4447739	8501012	2505867	TERMINAL
Streptomyces platensis ATCC 23948	Group_O	NZ_CP023691.1	chromosome	Samy	Samy_ALBIDO	91.489	47	4	0	2	48	7171328	7171374	8.67e-11	68	50	94	4447739	8501012	2723589	TERMINAL
Streptomyces vinaceus ATCC 27476	Clade_I	NZ_CP023692.1	chromosome	VWB	VWB	86.486	37	5	0	2	38	871036	871000	0.000774	45.5	45	82.2222	3763382	7673509	2892346	TERMINAL
Streptomyces vinaceus ATCC 27476	Clade_I	NZ_CP023692.1	chromosome	Samy	Samy_ALBIDO	93.878	49	3	0	2	50	1432239	1432191	5.84e-13	76.1	50	98	3763382	7673509	2331143	TERMINAL
Streptomyces vinaceus ATCC 27476	Clade_I	NZ_CP023692.1	chromosome	VWB	VWB	96.875	32	0	1	15	45	2470965	2470996	1.82e-05	50.9	45	71.1111	3763382	7673509	1292417	CENTRAL
Streptomyces vinaceus ATCC 27476	Clade_I	NZ_CP023692.1	chromosome	VWB	VWB	96.875	32	0	1	15	45	2478019	2478050	1.82e-05	50.9	45	71.1111	3763382	7673509	1285363	CENTRAL
Streptomyces vinaceus ATCC 27476	Clade_I	NZ_CP023692.1	chromosome	pSAM2	pSAM2	100	26	0	0	1	26	3549302	3549327	1.06e-05	48.2	26	100	3763382	7673509	214080	CENTRAL
Streptomyces vinaceus ATCC 27476	Clade_I	NZ_CP023692.1	chromosome	TG1	TG1	94.444	36	1	1	11	46	3595856	3595890	1.58e-06	53.6	46	78.2609	3763382	7673509	167526	CENTRAL
Streptomyces vinaceus ATCC 27476	Clade_I	NZ_CP023692.1	chromosome	PhiC31	PhiC31	91.429	35	3	0	1	35	3661156	3661190	9.1e-06	50.9	35	100	3763382	7673509	102226	CENTRAL
Streptomyces vinaceus ATCC 27476	Clade_I	NZ_CP023692.1	chromosome	Micro1_6	Micro1_6	90.698	43	4	0	2	44	4098266	4098308	1.06e-08	60.8	46	93.4783	3763382	7673509	334884	CENTRAL
Streptomyces vinaceus ATCC 27476	Clade_I	NZ_CP023692.1	chromosome	VWB	VWB	95.556	45	2	0	1	45	4316707	4316663	1.6e-12	73.4	45	100	3763382	7673509	553325	CENTRAL
Streptomyces vinaceus ATCC 27476	Clade_I	NZ_CP023692.1	chromosome	PhiJoe_OZJ_WTR	PhiJoe_OZJ_WTR	100	38	0	0	13	50	4923817	4923780	2.48e-11	69.8	50	76	3763382	7673509	1160435	CENTRAL
Streptomyces vinaceus ATCC 27476	Clade_I	NZ_CP023692.1	chromosome	R4	R4	95.238	42	2	0	2	43	6782862	6782821	8.67e-11	68	50	84	3763382	7673509	3019480	TERMINAL
Streptomyces cinereoruber ATCC 19740	Clade_I	NZ_CP023693.1	chromosome	PhiJoe_OZJ_WTR	PhiJoe_OZJ_WTR	96	50	2	0	1	50	2619926	2619975	3.94e-15	82.4	50	100	3926064	7516652	1306138	CENTRAL
Streptomyces cinereoruber ATCC 19740	Clade_I	NZ_CP023693.1	chromosome	VWB	VWB	100	45	0	0	1	45	3336180	3336224	3.08e-15	82.4	45	100	3926064	7516652	589884	CENTRAL
Streptomyces cinereoruber ATCC 19740	Clade_I	NZ_CP023693.1	chromosome	VWB	VWB	100	45	0	0	1	45	3374021	3374065	3.08e-15	82.4	45	100	3926064	7516652	552043	CENTRAL
Streptomyces cinereoruber ATCC 19740	Clade_I	NZ_CP023693.1	chromosome	VWB	VWB	90	40	4	0	2	41	3375129	3375168	4.28e-07	55.4	45	88.8889	3926064	7516652	550935	CENTRAL
Streptomyces cinereoruber ATCC 19740	Clade_I	NZ_CP023693.1	chromosome	pSAM2	pSAM2	100	26	0	0	1	26	3672587	3672612	1.06e-05	48.2	26	100	3926064	7516652	253477	CENTRAL
Streptomyces cinereoruber ATCC 19740	Clade_I	NZ_CP023693.1	chromosome	PhiC31	PhiC31	91.429	35	3	0	1	35	3834324	3834358	9.1e-06	50.9	35	100	3926064	7516652	91740	CENTRAL
Streptomyces cinereoruber ATCC 19740	Clade_I	NZ_CP023693.1	chromosome	Micro1_6	Micro1_6	100	44	0	0	1	44	4264459	4264502	1.13e-14	80.6	46	95.6522	3926064	7516652	338395	CENTRAL
Streptomyces cinereoruber ATCC 19740	Clade_I	NZ_CP023693.1	chromosome	SV1	SV1	92	50	4	0	1	50	4400742	4400693	2.22e-12	73.4	52	96.1538	3926064	7516652	474678	CENTRAL
Streptomyces cinereoruber ATCC 19740	Clade_I	NZ_CP023693.1	chromosome	PhiBT1	PhiBT1	90.625	32	3	0	3	34	4696660	4696629	0.00043	45.5	36	88.8889	3926064	7516652	770596	CENTRAL
Streptomyces cinereoruber ATCC 19740	Clade_I	NZ_CP023693.1	chromosome	VWB	VWB	96.875	32	0	1	15	45	5201010	5200979	1.82e-05	50.9	45	71.1111	3926064	7516652	1274946	CENTRAL
Streptomyces cinereoruber ATCC 19740	Clade_I	NZ_CP023693.1	chromosome	R4	R4	95.238	42	2	0	2	43	6108872	6108831	8.67e-11	68	50	84	3926064	7516652	2182808	TERMINAL
Streptomyces cinereoruber ATCC 19740	Clade_I	NZ_CP023693.1	chromosome	Samy	Samy_ALBIDO	90.476	42	4	0	2	43	6268567	6268608	4.49e-08	59	50	84	3926064	7516652	2342503	TERMINAL
Streptomyces coeruleorubidus ATCC 13740	Clade_II	NZ_CP023694.1	chromosome	PhiJoe_OZJ_WTR	PhiJoe_OZJ_WTR	94	50	3	0	1	50	3285636	3285685	1.67e-13	77.9	50	100	4757839	9335698	1472203	CENTRAL
Streptomyces coeruleorubidus ATCC 13740	Clade_II	NZ_CP023694.1	chromosome	VWB	VWB	100	45	0	0	1	45	4096532	4096576	3.08e-15	82.4	45	100	4757839	9335698	661307	CENTRAL
Streptomyces coeruleorubidus ATCC 13740	Clade_II	NZ_CP023694.1	chromosome	VWB	VWB	100	45	0	0	1	45	4106571	4106615	3.08e-15	82.4	45	100	4757839	9335698	651268	CENTRAL
Streptomyces coeruleorubidus ATCC 13740	Clade_II	NZ_CP023694.1	chromosome	VWB	VWB	100	43	0	0	3	45	4109775	4109817	3.75e-14	78.8	45	95.5556	4757839	9335698	648064	CENTRAL
Streptomyces coeruleorubidus ATCC 13740	Clade_II	NZ_CP023694.1	chromosome	SV1	SV1	83.333	48	8	0	1	48	4264113	4264160	7.24e-06	51.8	52	92.3077	4757839	9335698	493726	CENTRAL
Streptomyces coeruleorubidus ATCC 13740	Clade_II	NZ_CP023694.1	chromosome	Micro1_6	Micro1_6	90.698	43	4	0	2	44	4375918	4375876	1.06e-08	60.8	46	93.4783	4757839	9335698	381921	CENTRAL
Streptomyces coeruleorubidus ATCC 13740	Clade_II	NZ_CP023694.1	chromosome	PhiC31	PhiC31	91.429	35	3	0	1	35	4853496	4853462	9.1e-06	50.9	35	100	4757839	9335698	95657	CENTRAL
Streptomyces coeruleorubidus ATCC 13740	Clade_II	NZ_CP023694.1	chromosome	pSAM2	pSAM2	100	26	0	0	1	26	5130672	5130647	1.06e-05	48.2	26	100	4757839	9335698	372833	CENTRAL
Streptomyces coeruleorubidus ATCC 13740	Clade_II	NZ_CP023694.1	chromosome	PhiBT1	PhiBT1	94.118	34	2	0	3	36	5803438	5803405	8.3e-07	53.6	36	94.4444	4757839	9335698	1045599	CENTRAL
Streptomyces coeruleorubidus ATCC 13740	Clade_II	NZ_CP023694.1	chromosome	VWB	VWB	96.875	32	0	1	15	45	6302109	6302078	1.82e-05	50.9	45	71.1111	4757839	9335698	1544270	CENTRAL
Streptomyces coeruleorubidus ATCC 13740	Clade_II	NZ_CP023694.1	chromosome	VWB	VWB	96.875	32	0	1	15	45	6324450	6324419	1.82e-05	50.9	45	71.1111	4757839	9335698	1566611	CENTRAL
Streptomyces coeruleorubidus ATCC 13740	Clade_II	NZ_CP023694.1	chromosome	R4	R4	100	42	0	0	2	43	7503475	7503434	1.67e-13	77	50	84	4757839	9335698	2745636	TERMINAL
Streptomyces alboniger ATCC 12461	Clade_II	NZ_CP023695.1	chromosome	PhiJoe_OZJ_WTR	PhiJoe_OZJ_WTR	80	50	10	0	1	50	2667049	2667098	0.000283	46.4	50	100	3975561	7962786	1308512	CENTRAL
Streptomyces alboniger ATCC 12461	Clade_II	NZ_CP023695.1	chromosome	VWB	VWB	97.778	45	1	0	1	45	3385521	3385565	1.31e-13	77.9	45	100	3975561	7962786	590040	CENTRAL
Streptomyces alboniger ATCC 12461	Clade_II	NZ_CP023695.1	chromosome	Micro1_6	Micro1_6	90.698	43	4	0	2	44	3638092	3638050	1.06e-08	60.8	46	93.4783	3975561	7962786	337469	CENTRAL
Streptomyces alboniger ATCC 12461	Clade_II	NZ_CP023695.1	chromosome	TG1	TG1	88.889	45	5	0	2	46	4150160	4150116	3.71e-08	59.9	46	97.8261	3975561	7962786	174599	CENTRAL
Streptomyces alboniger ATCC 12461	Clade_II	NZ_CP023695.1	chromosome	pSAM2	pSAM2	100	26	0	0	1	26	4287342	4287317	1.06e-05	48.2	26	100	3975561	7962786	311781	CENTRAL
Streptomyces alboniger ATCC 12461	Clade_II	NZ_CP023695.1	chromosome	PhiBT1	PhiBT1	94.286	35	2	0	2	36	4826371	4826337	2.38e-07	55.4	36	97.2222	3975561	7962786	850810	CENTRAL
Streptomyces alboniger ATCC 12461	Clade_II	NZ_CP023695.1	chromosome	VWB	VWB	96.875	32	0	1	15	45	5428694	5428663	1.82e-05	50.9	45	71.1111	3975561	7962786	1453133	CENTRAL
Streptomyces alboniger ATCC 12461	Clade_II	NZ_CP023695.1	chromosome	R4	R4	95.745	47	2	0	3	49	6585297	6585251	1.67e-13	77	50	94	3975561	7962786	2609736	TERMINAL
Streptomyces alboniger ATCC 12461	Clade_II	NZ_CP023695.1	chromosome	Samy	Samy_VENE	88	50	6	0	1	50	6817737	6817786	1.06e-09	64.4	50	100	3975561	7962786	2842176	TERMINAL
Streptomyces fradiae ATCC 10745 = DSM 40063	Clade_I	NZ_CP023696.1	chromosome	PhiJoe_OZJ_WTR	PhiJoe_OZJ_WTR	92	50	4	0	1	50	2103166	2103215	2.04e-12	73.4	50	100	3349796	6725579	1246630	CENTRAL
Streptomyces fradiae ATCC 10745 = DSM 40063	Clade_I	NZ_CP023696.1	chromosome	VWB	VWB	100	45	0	0	1	45	2793768	2793812	3.08e-15	82.4	45	100	3349796	6725579	556028	CENTRAL
Streptomyces fradiae ATCC 10745 = DSM 40063	Clade_I	NZ_CP023696.1	chromosome	VWB	VWB	100	43	0	0	3	45	2797649	2797691	3.75e-14	78.8	45	95.5556	3349796	6725579	552147	CENTRAL
Streptomyces fradiae ATCC 10745 = DSM 40063	Clade_I	NZ_CP023696.1	chromosome	VWB	VWB	88.636	44	4	1	3	45	2800455	2800498	1.49e-06	54.5	45	97.7778	3349796	6725579	549341	CENTRAL
Streptomyces fradiae ATCC 10745 = DSM 40063	Clade_I	NZ_CP023696.1	chromosome	pSAM2	pSAM2	100	26	0	0	1	26	3642583	3642558	1.06e-05	48.2	26	100	3349796	6725579	292787	CENTRAL
Streptomyces fradiae ATCC 10745 = DSM 40063	Clade_I	NZ_CP023696.1	chromosome	PhiBT1	PhiBT1	88.235	34	4	0	2	35	4229279	4229246	0.00043	44.6	36	94.4444	3349796	6725579	879483	CENTRAL
Streptomyces fradiae ATCC 10745 = DSM 40063	Clade_I	NZ_CP023696.1	chromosome	VWB	VWB	96.875	32	0	1	15	45	4732647	4732616	1.82e-05	50.9	45	71.1111	3349796	6725579	1382851	CENTRAL
Streptomyces fradiae ATCC 10745 = DSM 40063	Clade_I	NZ_CP023696.1	chromosome	R4	R4	93.75	48	3	0	2	49	5891640	5891593	2.04e-12	74.3	50	96	3349796	6725579	2541844	TERMINAL
Streptomyces prasinus ATCC 13879	Clade_II	NZ_CP023697.1	chromosome	PhiJoe_OZJ_WTR	PhiJoe_OZJ_WTR	86	50	7	0	1	50	2690747	2690796	4.49e-08	59.9	50	100	3966362	7647592	1275615	CENTRAL
Streptomyces prasinus ATCC 13879	Clade_II	NZ_CP023697.1	chromosome	VWB	VWB	100	45	0	0	1	45	3391535	3391579	3.08e-15	82.4	45	100	3966362	7647592	574827	CENTRAL
Streptomyces prasinus ATCC 13879	Clade_II	NZ_CP023697.1	chromosome	VWB	VWB	100	43	0	0	3	45	3419975	3420017	3.75e-14	78.8	45	95.5556	3966362	7647592	546387	CENTRAL
Streptomyces prasinus ATCC 13879	Clade_II	NZ_CP023697.1	chromosome	VWB	VWB	97.674	43	1	0	3	45	3422150	3422192	1.6e-12	74.3	45	95.5556	3966362	7647592	544212	CENTRAL
Streptomyces prasinus ATCC 13879	Clade_II	NZ_CP023697.1	chromosome	VWB	VWB	93.023	43	3	0	3	45	3423294	3423336	8.27e-10	65.3	45	95.5556	3966362	7647592	543068	CENTRAL
Streptomyces prasinus ATCC 13879	Clade_II	NZ_CP023697.1	chromosome	SV1	SV1	96	50	2	0	1	50	3511560	3511609	4.28e-15	82.4	52	96.1538	3966362	7647592	454802	CENTRAL
Streptomyces prasinus ATCC 13879	Clade_II	NZ_CP023697.1	chromosome	Micro1_6	Micro1_6	90.698	43	4	0	2	44	3624619	3624577	1.06e-08	60.8	46	93.4783	3966362	7647592	341743	CENTRAL
Streptomyces prasinus ATCC 13879	Clade_II	NZ_CP023697.1	chromosome	PhiC31	PhiC31	94.286	35	2	0	1	35	3877316	3877350	2.14e-07	55.4	35	100	3966362	7647592	89046	CENTRAL
Streptomyces prasinus ATCC 13879	Clade_II	NZ_CP023697.1	chromosome	TG1	TG1	91.111	45	4	0	2	46	4218369	4218325	8.72e-10	64.4	46	97.8261	3966362	7647592	252007	CENTRAL
Streptomyces prasinus ATCC 13879	Clade_II	NZ_CP023697.1	chromosome	pSAM2	pSAM2	100	26	0	0	1	26	4324052	4324027	1.06e-05	48.2	26	100	3966362	7647592	357690	CENTRAL
Streptomyces prasinus ATCC 13879	Clade_II	NZ_CP023697.1	chromosome	PhiBT1	PhiBT1	97.222	36	1	0	1	36	4850356	4850321	5.59e-09	61.7	36	100	3966362	7647592	883994	CENTRAL
Streptomyces prasinus ATCC 13879	Clade_II	NZ_CP023697.1	chromosome	VWB	VWB	96.875	32	0	1	15	45	5354065	5354034	1.82e-05	50.9	45	71.1111	3966362	7647592	1387703	CENTRAL
Streptomyces prasinus ATCC 13879	Clade_II	NZ_CP023697.1	chromosome	Samy	Samy_VENE	86	50	7	0	1	50	6639480	6639529	4.49e-08	59.9	50	100	3966362	7647592	2673118	TERMINAL
Streptomyces kanamyceticus ATCC 12853	Clade_II	NZ_CP023699.1	chromosome	R4	R4	91.667	48	4	0	2	49	2099149	2099196	2.48e-11	69.8	50	96	5030498	10133897	2931349	TERMINAL
Streptomyces kanamyceticus ATCC 12853	Clade_II	NZ_CP023699.1	chromosome	VWB	VWB	96.875	32	0	1	15	45	3392667	3392698	1.82e-05	50.9	45	71.1111	5030498	10133897	1637831	CENTRAL
Streptomyces kanamyceticus ATCC 12853	Clade_II	NZ_CP023699.1	chromosome	VWB	VWB	86.667	45	5	1	1	45	3402872	3402915	5.22e-06	51.8	45	100	5030498	10133897	1627626	CENTRAL
Streptomyces kanamyceticus ATCC 12853	Clade_II	NZ_CP023699.1	chromosome	PhiBT1	PhiBT1	94.286	35	2	0	2	36	3998489	3998523	2.38e-07	55.4	36	97.2222	5030498	10133897	1032009	CENTRAL
Streptomyces kanamyceticus ATCC 12853	Clade_II	NZ_CP023699.1	chromosome	pSAM2	pSAM2	100	26	0	0	1	26	4699923	4699948	1.06e-05	48.2	26	100	5030498	10133897	330575	CENTRAL
Streptomyces kanamyceticus ATCC 12853	Clade_II	NZ_CP023699.1	chromosome	TG1	TG1	86.667	45	6	0	2	46	4818491	4818535	4.52e-07	55.4	46	97.8261	5030498	10133897	212007	CENTRAL
Streptomyces kanamyceticus ATCC 12853	Clade_II	NZ_CP023699.1	chromosome	PhiC31	PhiC31	96.667	30	1	0	1	30	4924279	4924308	9.1e-06	50.9	35	85.7143	5030498	10133897	106219	CENTRAL
Streptomyces kanamyceticus ATCC 12853	Clade_II	NZ_CP023699.1	chromosome	Micro1_6	Micro1_6	90.698	43	4	0	2	44	5494119	5494161	1.06e-08	60.8	46	93.4783	5030498	10133897	463621	CENTRAL
Streptomyces kanamyceticus ATCC 12853	Clade_II	NZ_CP023699.1	chromosome	VWB	VWB	100	45	0	0	1	45	5794637	5794593	3.08e-15	82.4	45	100	5030498	10133897	764139	CENTRAL
Streptomyces kanamyceticus ATCC 12853	Clade_II	NZ_CP023699.1	chromosome	PhiJoe_OZJ_WTR	PhiJoe_OZJ_WTR	90	50	5	0	1	50	6696619	6696570	8.67e-11	68.9	50	100	5030498	10133897	1666121	CENTRAL
Streptomyces viridosporus T7A ATCC 39115	Clade_II	NZ_CP023700.1	chromosome	VWB	VWB	91.111	45	4	0	1	45	622124	622080	8.27e-10	64.4	45	100	4288575	7280536	3666451	TERMINAL
Streptomyces viridosporus T7A ATCC 39115	Clade_II	NZ_CP023700.1	chromosome	PhiJoe_OZJ_WTR	PhiJoe_OZJ_WTR	94.737	38	2	0	13	50	3039657	3039694	1.29e-08	60.8	50	76	4288575	7280536	1248918	CENTRAL
Streptomyces viridosporus T7A ATCC 39115	Clade_II	NZ_CP023700.1	chromosome	VWB	VWB	100	45	0	0	1	45	3736839	3736883	3.08e-15	82.4	45	100	4288575	7280536	551736	CENTRAL
Streptomyces viridosporus T7A ATCC 39115	Clade_II	NZ_CP023700.1	chromosome	VWB	VWB	100	43	0	0	3	45	3773259	3773301	3.75e-14	78.8	45	95.5556	4288575	7280536	515316	CENTRAL
Streptomyces viridosporus T7A ATCC 39115	Clade_II	NZ_CP023700.1	chromosome	VWB	VWB	91.667	36	3	0	3	38	3782342	3782377	5.22e-06	52.7	45	80	4288575	7280536	506233	CENTRAL
Streptomyces viridosporus T7A ATCC 39115	Clade_II	NZ_CP023700.1	chromosome	SV1	SV1	88	50	6	0	1	50	3857739	3857788	1.15e-09	64.4	52	96.1538	4288575	7280536	430836	CENTRAL
Streptomyces viridosporus T7A ATCC 39115	Clade_II	NZ_CP023700.1	chromosome	Micro1_6	Micro1_6	90.698	43	4	0	2	44	3969477	3969435	1.06e-08	60.8	46	93.4783	4288575	7280536	319098	CENTRAL
Streptomyces viridosporus T7A ATCC 39115	Clade_II	NZ_CP023700.1	chromosome	VWB	VWB	92.105	38	3	0	5	42	3991777	3991814	4.28e-07	56.3	45	84.4444	4288575	7280536	296798	CENTRAL
Streptomyces viridosporus T7A ATCC 39115	Clade_II	NZ_CP023700.1	chromosome	PhiC31	PhiC31	91.429	35	3	0	1	35	4371040	4371006	9.1e-06	50.9	35	100	4288575	7280536	82465	CENTRAL
Streptomyces viridosporus T7A ATCC 39115	Clade_II	NZ_CP023700.1	chromosome	VWB	VWB	97.778	45	1	0	1	45	4472498	4472454	1.31e-13	77.9	45	100	4288575	7280536	183923	CENTRAL
Streptomyces viridosporus T7A ATCC 39115	Clade_II	NZ_CP023700.1	chromosome	VWB	VWB	94.595	37	2	0	1	37	4596720	4596684	3.51e-08	59	45	82.2222	4288575	7280536	308145	CENTRAL
Streptomyces viridosporus T7A ATCC 39115	Clade_II	NZ_CP023700.1	chromosome	VWB	VWB	97.674	43	1	0	3	45	4598548	4598506	1.6e-12	74.3	45	95.5556	4288575	7280536	309973	CENTRAL
Streptomyces viridosporus T7A ATCC 39115	Clade_II	NZ_CP023700.1	chromosome	pSAM2	pSAM2	100	26	0	0	1	26	4600216	4600191	1.06e-05	48.2	26	100	4288575	7280536	311641	CENTRAL
Streptomyces viridosporus T7A ATCC 39115	Clade_II	NZ_CP023700.1	chromosome	PhiBT1	PhiBT1	94.444	36	2	0	1	36	5135125	5135090	6.81e-08	57.2	36	100	4288575	7280536	846550	CENTRAL
Streptomyces viridosporus T7A ATCC 39115	Clade_II	NZ_CP023700.1	chromosome	VWB	VWB	96.875	32	0	1	15	45	5571626	5571595	1.82e-05	50.9	45	71.1111	4288575	7280536	1283051	CENTRAL
Streptomyces viridosporus T7A ATCC 39115	Clade_II	NZ_CP023700.1	chromosome	R4	R4	95.833	48	2	0	2	49	6495944	6495897	4.79e-14	78.8	50	96	4288575	7280536	2207369	TERMINAL
Streptomyces viridosporus T7A ATCC 39115	Clade_II	NZ_CP023700.1	chromosome	Samy	Samy_VENE	96	50	2	0	1	50	6775853	6775902	3.94e-15	82.4	50	100	4288575	7280536	2487278	TERMINAL
Streptomyces subrutilus ATCC 27467	Clade_I	NZ_CP023701.1	chromosome	Samy	Samy_ALBIDO	93.75	48	3	0	2	49	1584375	1584328	2.04e-12	74.3	50	96	3871311	7604974	2286936	TERMINAL
Streptomyces subrutilus ATCC 27467	Clade_I	NZ_CP023701.1	chromosome	VWB	VWB	96.875	32	0	1	15	45	2585371	2585402	1.82e-05	50.9	45	71.1111	3871311	7604974	1285940	CENTRAL
Streptomyces subrutilus ATCC 27467	Clade_I	NZ_CP023701.1	chromosome	pSAM2	pSAM2	100	26	0	0	1	26	3554952	3554977	1.06e-05	48.2	26	100	3871311	7604974	316359	CENTRAL
Streptomyces subrutilus ATCC 27467	Clade_I	NZ_CP023701.1	chromosome	TG1	TG1	92.5	40	3	0	7	46	3616015	3616054	3.71e-08	59.9	46	86.9565	3871311	7604974	255296	CENTRAL
Streptomyces subrutilus ATCC 27467	Clade_I	NZ_CP023701.1	chromosome	Micro1_6	Micro1_6	90.698	43	4	0	2	44	4194575	4194617	1.06e-08	60.8	46	93.4783	3871311	7604974	323264	CENTRAL
Streptomyces subrutilus ATCC 27467	Clade_I	NZ_CP023701.1	chromosome	VWB	VWB	95.556	45	2	0	1	45	4393645	4393601	1.6e-12	73.4	45	100	3871311	7604974	522334	CENTRAL
Streptomyces subrutilus ATCC 27467	Clade_I	NZ_CP023701.1	chromosome	PhiJoe_OZJ_WTR	PhiJoe_OZJ_WTR	90	50	5	0	1	50	5011155	5011106	8.67e-11	68.9	50	100	3871311	7604974	1139844	CENTRAL
Streptomyces nitrosporeus ATCC 12769	Clade_I	NZ_CP023702.1	chromosome	R4	R4	97.917	48	1	0	2	49	1135306	1135353	3.94e-15	83.3	50	96	3810216	7581562	2674910	TERMINAL
Streptomyces nitrosporeus ATCC 12769	Clade_I	NZ_CP023702.1	chromosome	VWB	VWB	97.059	34	0	1	12	45	2349524	2349556	1.49e-06	54.5	45	75.5556	3810216	7581562	1460692	CENTRAL
Streptomyces nitrosporeus ATCC 12769	Clade_I	NZ_CP023702.1	chromosome	SV1	SV1	86	50	7	0	1	50	3237978	3238027	4.88e-08	59.9	52	96.1538	3810216	7581562	572238	CENTRAL
Streptomyces nitrosporeus ATCC 12769	Clade_I	NZ_CP023702.1	chromosome	Micro1_6	Micro1_6	91.111	45	4	0	2	46	3400654	3400610	8.72e-10	64.4	46	97.8261	3810216	7581562	409562	CENTRAL
Streptomyces nitrosporeus ATCC 12769	Clade_I	NZ_CP023702.1	chromosome	TG1	TG1	92.308	39	3	0	7	45	4059255	4059217	1.29e-07	58.1	46	84.7826	3810216	7581562	249039	CENTRAL
Streptomyces nitrosporeus ATCC 12769	Clade_I	NZ_CP023702.1	chromosome	TG1	TG1	86.364	44	6	0	3	46	4060112	4060069	1.58e-06	53.6	46	95.6522	3810216	7581562	249896	CENTRAL
Streptomyces nitrosporeus ATCC 12769	Clade_I	NZ_CP023702.1	chromosome	pSAM2	pSAM2	100	26	0	0	1	26	4143432	4143407	1.06e-05	48.2	26	100	3810216	7581562	333216	CENTRAL
Streptomyces nitrosporeus ATCC 12769	Clade_I	NZ_CP023702.1	chromosome	VWB	VWB	100	45	0	0	1	45	4493640	4493596	3.08e-15	82.4	45	100	3810216	7581562	683424	CENTRAL
Streptomyces nitrosporeus ATCC 12769	Clade_I	NZ_CP023702.1	chromosome	PhiJoe_OZJ_WTR	PhiJoe_OZJ_WTR	92	50	4	0	1	50	5243248	5243199	2.04e-12	73.4	50	100	3810216	7581562	1433032	CENTRAL
Streptomyces galilaeus ATCC 14969	Clade_II	NZ_CP023703.1	chromosome	VWB	VWB	96.875	32	0	1	15	45	614933	614964	1.82e-05	50.9	45	71.1111	4011923	7756194	3396990	TERMINAL
Streptomyces galilaeus ATCC 14969	Clade_II	NZ_CP023703.1	chromosome	PhiJoe_OZJ_WTR	PhiJoe_OZJ_WTR	84	50	8	0	1	50	2661740	2661789	5.47e-07	55.4	50	100	4011923	7756194	1350183	CENTRAL
Streptomyces galilaeus ATCC 14969	Clade_II	NZ_CP023703.1	chromosome	VWB	VWB	100	45	0	0	1	45	3441548	3441592	3.08e-15	82.4	45	100	4011923	7756194	570375	CENTRAL
Streptomyces galilaeus ATCC 14969	Clade_II	NZ_CP023703.1	chromosome	VWB	VWB	94.595	37	2	0	5	41	3443490	3443526	3.51e-08	59	45	82.2222	4011923	7756194	568433	CENTRAL
Streptomyces galilaeus ATCC 14969	Clade_II	NZ_CP023703.1	chromosome	SV1	SV1	88	50	6	0	1	50	3561940	3561989	1.15e-09	64.4	52	96.1538	4011923	7756194	449983	CENTRAL
Streptomyces galilaeus ATCC 14969	Clade_II	NZ_CP023703.1	chromosome	Micro1_6	Micro1_6	93.182	44	3	0	1	44	3656091	3656048	2.5e-10	67.1	46	95.6522	4011923	7756194	355832	CENTRAL
Streptomyces galilaeus ATCC 14969	Clade_II	NZ_CP023703.1	chromosome	PhiC31	PhiC31	91.429	35	3	0	1	35	4102119	4102085	9.1e-06	50.9	35	100	4011923	7756194	90196	CENTRAL
Streptomyces galilaeus ATCC 14969	Clade_II	NZ_CP023703.1	chromosome	pSAM2	pSAM2	100	26	0	0	1	26	4348114	4348089	1.06e-05	48.2	26	100	4011923	7756194	336191	CENTRAL
Streptomyces galilaeus ATCC 14969	Clade_II	NZ_CP023703.1	chromosome	PhiBT1	PhiBT1	97.143	35	1	0	2	36	4926590	4926556	1.95e-08	59.9	36	97.2222	4011923	7756194	914667	CENTRAL
Streptomyces galilaeus ATCC 14969	Clade_II	NZ_CP023703.1	chromosome	VWB	VWB	96.875	32	0	1	15	45	5380764	5380733	1.82e-05	50.9	45	71.1111	4011923	7756194	1368841	CENTRAL
Streptomyces galilaeus ATCC 14969	Clade_II	NZ_CP023703.1	chromosome	VWB	VWB	96.875	32	0	1	15	45	5398487	5398456	1.82e-05	50.9	45	71.1111	4011923	7756194	1386564	CENTRAL
Streptomyces galilaeus ATCC 14969	Clade_II	NZ_CP023703.1	chromosome	R4	R4	89.583	48	5	0	2	49	6377968	6377921	1.06e-09	65.3	50	96	4011923	7756194	2366045	TERMINAL
Streptomyces galilaeus ATCC 14969	Clade_II	NZ_CP023703.1	chromosome	Samy	Samy_VENE	87.5	40	5	0	1	40	6506705	6506744	2.33e-05	50.9	50	80	4011923	7756194	2494782	TERMINAL
Streptomyces nodosus ATCC 14899	Clade_II	NZ_CP023747.1	chromosome	PhiJoe_OZJ_WTR	PhiJoe_OZJ_WTR	86	50	7	0	1	50	2688195	2688244	4.49e-08	59.9	50	100	3857679	7772587	1169484	CENTRAL
Streptomyces nodosus ATCC 14899	Clade_II	NZ_CP023747.1	chromosome	VWB	VWB	100	45	0	0	1	45	3328764	3328808	3.08e-15	82.4	45	100	3857679	7772587	528915	CENTRAL
Streptomyces nodosus ATCC 14899	Clade_II	NZ_CP023747.1	chromosome	VWB	VWB	100	45	0	0	1	45	3342895	3342939	3.08e-15	82.4	45	100	3857679	7772587	514784	CENTRAL
Streptomyces nodosus ATCC 14899	Clade_II	NZ_CP023747.1	chromosome	Micro1_6	Micro1_6	87.805	41	5	0	4	44	3533774	3533734	5.51e-06	52.7	46	89.1304	3857679	7772587	323905	CENTRAL
Streptomyces nodosus ATCC 14899	Clade_II	NZ_CP023747.1	chromosome	Micro1_6	Micro1_6	93.182	44	3	0	1	44	3534841	3534798	2.5e-10	67.1	46	95.6522	3857679	7772587	322838	CENTRAL
Streptomyces nodosus ATCC 14899	Clade_II	NZ_CP023747.1	chromosome	PhiC31	PhiC31	91.429	35	3	0	1	35	3941968	3941934	9.1e-06	50.9	35	100	3857679	7772587	84289	CENTRAL
Streptomyces nodosus ATCC 14899	Clade_II	NZ_CP023747.1	chromosome	TG1	TG1	86.667	45	6	0	2	46	4044530	4044486	4.52e-07	55.4	46	97.8261	3857679	7772587	186851	CENTRAL
Streptomyces nodosus ATCC 14899	Clade_II	NZ_CP023747.1	chromosome	pSAM2	pSAM2	100	26	0	0	1	26	4102349	4102324	1.06e-05	48.2	26	100	3857679	7772587	244670	CENTRAL
Streptomyces nodosus ATCC 14899	Clade_II	NZ_CP023747.1	chromosome	PhiBT1	PhiBT1	94.286	35	2	0	2	36	4579630	4579596	2.38e-07	55.4	36	97.2222	3857679	7772587	721951	CENTRAL
Streptomyces nodosus ATCC 14899	Clade_II	NZ_CP023747.1	chromosome	VWB	VWB	96.875	32	0	1	15	45	5077329	5077298	1.82e-05	50.9	45	71.1111	3857679	7772587	1219650	CENTRAL
Streptomyces lavendulae subsp. lavendulae CCM3239	Clade_I	NZ_CP024985.1	chromosome	R4	R4	95.238	42	2	0	2	43	1082913	1082872	8.67e-11	68	50	84	4366835	8691711	3283922	TERMINAL
Streptomyces lavendulae subsp. lavendulae CCM3239	Clade_I	NZ_CP024985.1	chromosome	VWB	VWB	96.875	32	0	1	15	45	3081165	3081196	1.82e-05	50.9	45	71.1111	4366835	8691711	1285670	CENTRAL
Streptomyces lavendulae subsp. lavendulae CCM3239	Clade_I	NZ_CP024985.1	chromosome	PhiC31	PhiC31	91.429	35	3	0	1	35	4472221	4472187	9.1e-06	50.9	35	100	4366835	8691711	105386	CENTRAL
Streptomyces lavendulae subsp. lavendulae CCM3239	Clade_I	NZ_CP024985.1	chromosome	TG1	TG1	92.5	40	3	0	7	46	4580547	4580508	3.71e-08	59.9	46	86.9565	4366835	8691711	213712	CENTRAL
Streptomyces lavendulae subsp. lavendulae CCM3239	Clade_I	NZ_CP024985.1	chromosome	pSAM2	pSAM2	100	26	0	0	1	26	4635295	4635270	1.06e-05	48.2	26	100	4366835	8691711	268460	CENTRAL
Streptomyces lavendulae subsp. lavendulae CCM3239	Clade_I	NZ_CP024985.1	chromosome	VWB	VWB	100	45	0	0	1	45	4920231	4920187	3.08e-15	82.4	45	100	4366835	8691711	553396	CENTRAL
Streptomyces lavendulae subsp. lavendulae CCM3239	Clade_I	NZ_CP024985.1	chromosome	PhiJoe_OZJ_WTR	PhiJoe_OZJ_WTR	98	50	1	0	1	50	5521599	5521550	3.23e-16	86.9	50	100	4366835	8691711	1154764	CENTRAL
Streptomyces noursei CK-15	Group_O	NZ_CP026094.1	chromosome	PhiJoe_OZJ_WTR	PhiJoe_OZJ_WTR	92	50	4	0	1	50	3459924	3459973	2.04e-12	73.4	50	100	4714284	9336218	1254360	CENTRAL
Streptomyces noursei CK-15	Group_O	NZ_CP026094.1	chromosome	VWB	VWB	100	45	0	0	1	45	4128765	4128809	3.08e-15	82.4	45	100	4714284	9336218	585519	CENTRAL
Streptomyces noursei CK-15	Group_O	NZ_CP026094.1	chromosome	TG1	TG1	86.667	45	6	0	2	46	4531434	4531478	4.52e-07	55.4	46	97.8261	4714284	9336218	182850	CENTRAL
Streptomyces noursei CK-15	Group_O	NZ_CP026094.1	chromosome	PhiC31	PhiC31	91.429	35	3	0	1	35	4620829	4620863	9.1e-06	50.9	35	100	4714284	9336218	93455	CENTRAL
Streptomyces noursei CK-15	Group_O	NZ_CP026094.1	chromosome	pSAM2	pSAM2	100	26	0	0	1	26	5011111	5011086	1.06e-05	48.2	26	100	4714284	9336218	296827	CENTRAL
Streptomyces noursei CK-15	Group_O	NZ_CP026094.1	chromosome	Micro1_6	Micro1_6	93.182	44	3	0	1	44	5294440	5294483	2.5e-10	67.1	46	95.6522	4714284	9336218	580156	CENTRAL
Streptomyces noursei CK-15	Group_O	NZ_CP026094.1	chromosome	Micro1_6	Micro1_6	93.023	43	3	0	2	44	5313260	5313302	8.72e-10	65.3	46	93.4783	4714284	9336218	598976	CENTRAL
Streptomyces noursei CK-15	Group_O	NZ_CP026094.1	chromosome	Micro1_6	Micro1_6	93.023	43	3	0	2	44	5323425	5323467	8.72e-10	65.3	46	93.4783	4714284	9336218	609141	CENTRAL
Streptomyces noursei CK-15	Group_O	NZ_CP026094.1	chromosome	SV1	SV1	86.538	52	7	0	1	52	5430821	5430770	4.01e-09	63.5	52	100	4714284	9336218	716537	CENTRAL
Streptomyces noursei CK-15	Group_O	NZ_CP026094.1	chromosome	VWB	VWB	96.875	32	0	1	15	45	6046904	6046873	1.82e-05	50.9	45	71.1111	4714284	9336218	1332620	CENTRAL
Streptomyces noursei CK-15	Group_O	NZ_CP026094.1	chromosome	VWB	VWB	97.143	35	1	0	11	45	6848190	6848156	3.51e-08	59.9	45	77.7778	4714284	9336218	2133906	TERMINAL
Streptomyces noursei CK-15	Group_O	NZ_CP026094.1	chromosome	R4	R4	95.833	48	2	0	2	49	7069221	7069174	4.79e-14	78.8	50	96	4714284	9336218	2354937	TERMINAL
Streptomyces noursei CK-15	Group_O	NZ_CP026094.1	chromosome	Samy	Samy_AMBO	88.372	43	5	0	1	43	7394249	7394291	5.47e-07	56.3	50	86	4714284	9336218	2679965	TERMINAL
Streptomyces sp. Go-475	Clade_II	NZ_CP026121.1	chromosome	PhiJoe_OZJ_WTR	PhiJoe_OZJ_WTR	94	50	3	0	1	50	2818771	2818820	1.67e-13	77.9	50	100	4281206	8570609	1462435	CENTRAL
Streptomyces sp. Go-475	Clade_II	NZ_CP026121.1	chromosome	VWB	VWB	100	45	0	0	1	45	3621819	3621863	3.08e-15	82.4	45	100	4281206	8570609	659387	CENTRAL
Streptomyces sp. Go-475	Clade_II	NZ_CP026121.1	chromosome	VWB	VWB	90.909	44	3	1	3	45	3637945	3637988	3.51e-08	59	45	97.7778	4281206	8570609	643261	CENTRAL
Streptomyces sp. Go-475	Clade_II	NZ_CP026121.1	chromosome	SV1	SV1	88.462	52	6	0	1	52	3775416	3775467	9.42e-11	68	52	100	4281206	8570609	505790	CENTRAL
Streptomyces sp. Go-475	Clade_II	NZ_CP026121.1	chromosome	Micro1_6	Micro1_6	90.698	43	4	0	2	44	3884288	3884246	1.06e-08	60.8	46	93.4783	4281206	8570609	396918	CENTRAL
Streptomyces sp. Go-475	Clade_II	NZ_CP026121.1	chromosome	PhiC31	PhiC31	94.286	35	2	0	1	35	4386961	4386927	2.14e-07	55.4	35	100	4281206	8570609	105755	CENTRAL
Streptomyces sp. Go-475	Clade_II	NZ_CP026121.1	chromosome	TG1	TG1	84.783	46	7	0	1	46	4660221	4660176	5.51e-06	52.7	46	100	4281206	8570609	379015	CENTRAL
Streptomyces sp. Go-475	Clade_II	NZ_CP026121.1	chromosome	pSAM2	pSAM2	100	26	0	0	1	26	4740858	4740833	1.06e-05	48.2	26	100	4281206	8570609	459652	CENTRAL
Streptomyces sp. Go-475	Clade_II	NZ_CP026121.1	chromosome	PhiBT1	PhiBT1	94.444	36	2	0	1	36	5314380	5314345	6.81e-08	57.2	36	100	4281206	8570609	1033174	CENTRAL
Streptomyces sp. Go-475	Clade_II	NZ_CP026121.1	chromosome	VWB	VWB	96.875	32	0	1	15	45	5848873	5848842	1.82e-05	50.9	45	71.1111	4281206	8570609	1567667	CENTRAL
Streptomyces sp. Go-475	Clade_II	NZ_CP026121.1	chromosome	VWB	VWB	96.875	32	0	1	15	45	5867442	5867411	1.82e-05	50.9	45	71.1111	4281206	8570609	1586236	CENTRAL
Streptomyces sp. Go-475	Clade_II	NZ_CP026121.1	chromosome	R4	R4	100	42	0	0	2	43	7124597	7124556	1.67e-13	77	50	84	4281206	8570609	2843391	TERMINAL
Streptomyces sp. Go-475	Clade_II	NZ_CP026121.1	chromosome	Samy	Samy_VENE	86	50	7	0	1	50	7322876	7322925	4.49e-08	59.9	50	100	4281206	8570609	3041670	TERMINAL
Streptomyces lunaelactis MM109	Clade_I	NZ_CP026304.1	chromosome	PhiJoe_OZJ_WTR	PhiJoe_OZJ_WTR	86.842	38	5	0	13	50	2926273	2926310	0.000283	47.3	50	76	4374458	8396100	1448185	CENTRAL
Streptomyces lunaelactis MM109	Clade_I	NZ_CP026304.1	chromosome	VWB	VWB	100	45	0	0	1	45	3699258	3699302	3.08e-15	82.4	45	100	4374458	8396100	675200	CENTRAL
Streptomyces lunaelactis MM109	Clade_I	NZ_CP026304.1	chromosome	VWB	VWB	100	43	0	0	3	45	3718982	3719024	3.75e-14	78.8	45	95.5556	4374458	8396100	655476	CENTRAL
Streptomyces lunaelactis MM109	Clade_I	NZ_CP026304.1	chromosome	SV1	SV1	98	50	1	0	1	50	3872501	3872550	3.51e-16	86.9	52	96.1538	4374458	8396100	501957	CENTRAL
Streptomyces lunaelactis MM109	Clade_I	NZ_CP026304.1	chromosome	VWB	VWB	96.875	32	0	1	15	45	4250884	4250853	1.82e-05	50.9	45	71.1111	4374458	8396100	123574	CENTRAL
Streptomyces lunaelactis MM109	Clade_I	NZ_CP026304.1	chromosome	pSAM2	pSAM2	100	26	0	0	1	26	4739555	4739530	1.06e-05	48.2	26	100	4374458	8396100	365097	CENTRAL
Streptomyces lunaelactis MM109	Clade_I	NZ_CP026304.1	chromosome	PhiBT1	PhiBT1	94.286	35	2	0	2	36	5320985	5320951	2.38e-07	55.4	36	97.2222	4374458	8396100	946527	CENTRAL
Streptomyces lunaelactis MM109	Clade_I	NZ_CP026304.1	chromosome	VWB	VWB	97.059	34	0	1	12	45	5828488	5828456	1.49e-06	54.5	45	75.5556	4374458	8396100	1454030	CENTRAL
Streptomyces lunaelactis MM109	Clade_I	NZ_CP026304.1	chromosome	VWB	VWB	93.939	33	0	2	15	45	6837912	6837944	0.000774	44.6	45	73.3333	4374458	8396100	2463454	TERMINAL
Streptomyces lunaelactis MM109	Clade_I	NZ_CP026304.1	chromosome	Samy	Samy_VENE	92	50	4	0	1	50	7149158	7149207	2.04e-12	73.4	50	100	4374458	8396100	2774700	TERMINAL
Streptomyces dengpaensis XZHG99	Clade_II	NZ_CP026652.1	chromosome	Samy	Samy_VENE	94	50	3	0	1	50	1423816	1423767	1.67e-13	77.9	50	100	4342509	8541354	2918693	TERMINAL
Streptomyces dengpaensis XZHG99	Clade_II	NZ_CP026652.1	chromosome	R4	R4	95.833	48	2	0	2	49	1811269	1811316	4.79e-14	78.8	50	96	4342509	8541354	2531240	TERMINAL
Streptomyces dengpaensis XZHG99	Clade_II	NZ_CP026652.1	chromosome	VWB	VWB	96.875	32	0	1	15	45	2796955	2796986	1.82e-05	50.9	45	71.1111	4342509	8541354	1545554	CENTRAL
Streptomyces dengpaensis XZHG99	Clade_II	NZ_CP026652.1	chromosome	PhiBT1	PhiBT1	88.571	35	4	0	2	36	3383507	3383541	0.000123	46.4	36	97.2222	4342509	8541354	959002	CENTRAL
Streptomyces dengpaensis XZHG99	Clade_II	NZ_CP026652.1	chromosome	pSAM2	pSAM2	100	26	0	0	1	26	3981274	3981299	1.06e-05	48.2	26	100	4342509	8541354	361235	CENTRAL
Streptomyces dengpaensis XZHG99	Clade_II	NZ_CP026652.1	chromosome	Micro1_6	Micro1_6	93.182	44	3	0	1	44	4750698	4750741	2.5e-10	67.1	46	95.6522	4342509	8541354	408189	CENTRAL
Streptomyces dengpaensis XZHG99	Clade_II	NZ_CP026652.1	chromosome	SV1	SV1	92	50	4	0	1	50	4858719	4858670	2.22e-12	73.4	52	96.1538	4342509	8541354	516210	CENTRAL
Streptomyces dengpaensis XZHG99	Clade_II	NZ_CP026652.1	chromosome	VWB	VWB	100	39	0	0	3	41	4966861	4966823	5.57e-12	71.6	45	86.6667	4342509	8541354	624352	CENTRAL
Streptomyces dengpaensis XZHG99	Clade_II	NZ_CP026652.1	chromosome	VWB	VWB	100	45	0	0	1	45	4973091	4973047	3.08e-15	82.4	45	100	4342509	8541354	630582	CENTRAL
Streptomyces dengpaensis XZHG99	Clade_II	NZ_CP026652.1	chromosome	PhiJoe_OZJ_WTR	PhiJoe_OZJ_WTR	97.368	38	1	0	13	50	5767349	5767312	1.06e-09	65.3	50	76	4342509	8541354	1424840	CENTRAL
Streptomyces sp. CB09001	Clade_II	NZ_CP026730.1	chromosome	PhiJoe_OZJ_WTR	PhiJoe_OZJ_WTR	86.842	38	5	0	13	50	2168694	2168731	0.000283	47.3	50	76	3579651	7787608	1410957	CENTRAL
Streptomyces sp. CB09001	Clade_II	NZ_CP026730.1	chromosome	VWB	VWB	100	45	0	0	1	45	2979857	2979901	3.08e-15	82.4	45	100	3579651	7787608	599794	CENTRAL
Streptomyces sp. CB09001	Clade_II	NZ_CP026730.1	chromosome	pSAM2	pSAM2	100	26	0	0	1	26	3221745	3221770	1.06e-05	48.2	26	100	3579651	7787608	357906	CENTRAL
Streptomyces sp. CB09001	Clade_II	NZ_CP026730.1	chromosome	Micro1_6	Micro1_6	93.182	44	3	0	1	44	3947319	3947362	2.5e-10	67.1	46	95.6522	3579651	7787608	367668	CENTRAL
Streptomyces sp. CB09001	Clade_II	NZ_CP026730.1	chromosome	SV1	SV1	100	52	0	0	1	52	4100305	4100254	6.78e-19	95.1	52	100	3579651	7787608	520654	CENTRAL
Streptomyces sp. CB09001	Clade_II	NZ_CP026730.1	chromosome	PhiBT1	PhiBT1	100	36	0	0	1	36	4561492	4561457	1.32e-10	66.2	36	100	3579651	7787608	981841	CENTRAL
Streptomyces sp. CB09001	Clade_II	NZ_CP026730.1	chromosome	VWB	VWB	96.875	32	0	1	15	45	5061033	5061002	1.82e-05	50.9	45	71.1111	3579651	7787608	1481382	CENTRAL
Streptomyces sp. CB09001	Clade_II	NZ_CP026730.1	chromosome	VWB	VWB	96.875	32	0	1	15	45	5078482	5078451	1.82e-05	50.9	45	71.1111	3579651	7787608	1498831	CENTRAL
Streptomyces sp. CB09001	Clade_II	NZ_CP026730.1	chromosome	R4	R4	89.362	47	5	0	3	49	6085378	6085332	3.69e-09	63.5	50	94	3579651	7787608	2505727	TERMINAL
Streptomyces sp. CB09001	Clade_II	NZ_CP026730.1	chromosome	Samy	Samy_LIV	98	50	1	0	1	50	6359412	6359461	3.23e-16	86.9	50	100	3579651	7787608	2779761	TERMINAL
Streptomyces atratus SCSIO_ZH16	Clade_I	NZ_CP027306.1	chromosome	PhiJoe_OZJ_WTR	PhiJoe_OZJ_WTR	100	38	0	0	13	50	3092770	3092807	2.48e-11	69.8	50	76	4558324	9641288	1465554	CENTRAL
Streptomyces atratus SCSIO_ZH16	Clade_I	NZ_CP027306.1	chromosome	VWB	VWB	100	45	0	0	1	45	3918270	3918314	3.08e-15	82.4	45	100	4558324	9641288	640054	CENTRAL
Streptomyces atratus SCSIO_ZH16	Clade_I	NZ_CP027306.1	chromosome	VWB	VWB	97.674	43	1	0	3	45	3926326	3926368	1.6e-12	74.3	45	95.5556	4558324	9641288	631998	CENTRAL
Streptomyces atratus SCSIO_ZH16	Clade_I	NZ_CP027306.1	chromosome	pSAM2	pSAM2	96.154	26	1	0	1	26	4259846	4259871	0.00045	43.7	26	100	4558324	9641288	298478	CENTRAL
Streptomyces atratus SCSIO_ZH16	Clade_I	NZ_CP027306.1	chromosome	Micro1_6	Micro1_6	90.698	43	4	0	2	44	4965337	4965379	1.06e-08	60.8	46	93.4783	4558324	9641288	407013	CENTRAL
Streptomyces atratus SCSIO_ZH16	Clade_I	NZ_CP027306.1	chromosome	PhiBT1	PhiBT1	94.286	35	2	0	2	36	5527370	5527336	2.38e-07	55.4	36	97.2222	4558324	9641288	969046	CENTRAL
Streptomyces atratus SCSIO_ZH16	Clade_I	NZ_CP027306.1	chromosome	VWB	VWB	96.875	32	0	1	15	45	6143325	6143294	1.82e-05	50.9	45	71.1111	4558324	9641288	1585001	CENTRAL
Streptomyces atratus SCSIO_ZH16	Clade_I	NZ_CP027306.1	chromosome	VWB	VWB	96.875	32	0	1	15	45	6174829	6174798	1.82e-05	50.9	45	71.1111	4558324	9641288	1616505	CENTRAL
Streptomyces atratus SCSIO_ZH16	Clade_I	NZ_CP027306.1	chromosome	VWB	VWB	93.75	32	1	1	15	45	6176108	6176077	0.000222	46.4	45	71.1111	4558324	9641288	1617784	CENTRAL
Streptomyces atratus SCSIO_ZH16	Clade_I	NZ_CP027306.1	chromosome	R4	R4	95.833	48	2	0	2	49	7334249	7334202	4.79e-14	78.8	50	96	4558324	9641288	2775925	TERMINAL
Streptomyces atratus SCSIO_ZH16	Clade_I	NZ_CP027306.1	chromosome	Samy	Samy_ALBIDO	88.095	42	5	0	2	43	7538403	7538444	1.91e-06	54.5	50	84	4558324	9641288	2980079	TERMINAL
Streptomyces clavuligerus ATCC 27064	Clade_I	NZ_CP027858.1	chromosome	Samy	Samy_VENE	96	50	2	0	1	50	801798	801749	3.94e-15	82.4	50	100	3329576	6748591	2527778	TERMINAL
Streptomyces clavuligerus ATCC 27064	Clade_I	NZ_CP027858.1	chromosome	R4	R4	100	41	0	0	3	43	887589	887629	5.84e-13	75.2	50	82	3329576	6748591	2441987	TERMINAL
Streptomyces clavuligerus ATCC 27064	Clade_I	NZ_CP027858.1	chromosome	VWB	VWB	96.875	32	0	1	15	45	1833702	1833733	1.82e-05	50.9	45	71.1111	3329576	6748591	1495874	CENTRAL
Streptomyces clavuligerus ATCC 27064	Clade_I	NZ_CP027858.1	chromosome	VWB	VWB	96.875	32	0	1	15	45	1849261	1849292	1.82e-05	50.9	45	71.1111	3329576	6748591	1480315	CENTRAL
Streptomyces clavuligerus ATCC 27064	Clade_I	NZ_CP027858.1	chromosome	VWB	VWB	100	45	0	0	1	45	2656871	2656915	3.08e-15	82.4	45	100	3329576	6748591	672705	CENTRAL
Streptomyces clavuligerus ATCC 27064	Clade_I	NZ_CP027858.1	chromosome	SV1	SV1	88.462	52	6	0	1	52	2782542	2782593	9.42e-11	68	52	100	3329576	6748591	547034	CENTRAL
Streptomyces clavuligerus ATCC 27064	Clade_I	NZ_CP027858.1	chromosome	Micro1_6	Micro1_6	84.091	44	7	0	1	44	2959331	2959288	6.71e-05	49.1	46	95.6522	3329576	6748591	370245	CENTRAL
Streptomyces clavuligerus ATCC 27064	Clade_I	NZ_CP027858.1	chromosome	PhiC31	PhiC31	97.143	35	1	0	1	35	3211404	3211438	1.76e-08	59.9	35	100	3329576	6748591	118172	CENTRAL
Streptomyces clavuligerus ATCC 27064	Clade_I	NZ_CP027858.1	chromosome	pSAM2	pSAM2	100	26	0	0	1	26	3730087	3730062	1.06e-05	48.2	26	100	3329576	6748591	400511	CENTRAL
Streptomyces clavuligerus ATCC 27064	Clade_I	NZ_CP027858.1	chromosome	PhiJoe_OZJ_WTR	PhiJoe_OZJ_WTR	90	50	5	0	1	50	4661449	4661400	8.67e-11	68.9	50	100	3329576	6748591	1331873	CENTRAL
Streptomyces sp. P3	Clade_II	NZ_CP028369.1	chromosome	VWB	VWB	96.875	32	0	1	15	45	620899	620930	1.82e-05	50.9	45	71.1111	2138795	9851971	1517896	CENTRAL
Streptomyces sp. P3	Clade_II	NZ_CP028369.1	chromosome	VWB	VWB	96.875	32	0	1	15	45	635003	635034	1.82e-05	50.9	45	71.1111	2138795	9851971	1503792	CENTRAL
Streptomyces sp. P3	Clade_II	NZ_CP028369.1	chromosome	PhiBT1	PhiBT1	94.444	36	2	0	1	36	1125942	1125977	6.81e-08	57.2	36	100	2138795	9851971	1012853	CENTRAL
Streptomyces sp. P3	Clade_II	NZ_CP028369.1	chromosome	pSAM2	pSAM2	100	26	0	0	1	26	1728679	1728704	1.06e-05	48.2	26	100	2138795	9851971	410116	CENTRAL
Streptomyces sp. P3	Clade_II	NZ_CP028369.1	chromosome	TG1	TG1	86.667	45	6	0	2	46	1875708	1875752	4.52e-07	55.4	46	97.8261	2138795	9851971	263087	CENTRAL
Streptomyces sp. P3	Clade_II	NZ_CP028369.1	chromosome	PhiC31	PhiC31	94.286	35	2	0	1	35	2237183	2237149	2.14e-07	55.4	35	100	2138795	9851971	98388	CENTRAL
Streptomyces sp. P3	Clade_II	NZ_CP028369.1	chromosome	Micro1_6	Micro1_6	90.909	44	4	0	2	45	2559519	2559562	3.05e-09	62.6	46	95.6522	2138795	9851971	420724	CENTRAL
Streptomyces sp. P3	Clade_II	NZ_CP028369.1	chromosome	SV1	SV1	96	50	2	0	1	50	2655933	2655884	4.28e-15	82.4	52	96.1538	2138795	9851971	517138	CENTRAL
Streptomyces sp. P3	Clade_II	NZ_CP028369.1	chromosome	VWB	VWB	95.349	43	2	0	3	45	2772940	2772898	1.94e-11	69.8	45	95.5556	2138795	9851971	634145	CENTRAL
Streptomyces sp. P3	Clade_II	NZ_CP028369.1	chromosome	VWB	VWB	97.674	43	1	0	3	45	2775102	2775060	1.6e-12	74.3	45	95.5556	2138795	9851971	636307	CENTRAL
Streptomyces sp. P3	Clade_II	NZ_CP028369.1	chromosome	VWB	VWB	100	45	0	0	1	45	2776286	2776242	3.08e-15	82.4	45	100	2138795	9851971	637491	CENTRAL
Streptomyces sp. P3	Clade_II	NZ_CP028369.1	chromosome	PhiJoe_OZJ_WTR	PhiJoe_OZJ_WTR	90.196	51	3	2	1	50	3459510	3459461	3.69e-09	63.5	50	102	2138795	9851971	1320715	CENTRAL
Streptomyces sp. P3	Clade_II	NZ_CP028369.1	chromosome	R4	R4	92.857	42	3	0	2	43	6911034	6910993	3.69e-09	63.5	50	84	2138795	9851971	4772239	TERMINAL
Streptomyces sp. P3	Clade_II	NZ_CP028369.1	chromosome	Samy	Samy_LIV	88.095	42	5	0	1	42	7506373	7506414	1.91e-06	54.5	50	84	2138795	9851971	5367578	TERMINAL
Streptomyces sp. endophyte_N2	Clade_II	NZ_CP028719.1	chromosome	PhiJoe_OZJ_WTR	PhiJoe_OZJ_WTR	96	50	2	0	1	50	3118679	3118728	3.94e-15	82.4	50	100	4386341	8428700	1267662	CENTRAL
Streptomyces sp. endophyte_N2	Clade_II	NZ_CP028719.1	chromosome	VWB	VWB	100	45	0	0	1	45	3786883	3786927	3.08e-15	82.4	45	100	4386341	8428700	599458	CENTRAL
Streptomyces sp. endophyte_N2	Clade_II	NZ_CP028719.1	chromosome	VWB	VWB	100	43	0	0	3	45	3804080	3804122	3.75e-14	78.8	45	95.5556	4386341	8428700	582261	CENTRAL
Streptomyces sp. endophyte_N2	Clade_II	NZ_CP028719.1	chromosome	SV1	SV1	94	50	3	0	1	50	3927431	3927480	1.82e-13	77.9	52	96.1538	4386341	8428700	458910	CENTRAL
Streptomyces sp. endophyte_N2	Clade_II	NZ_CP028719.1	chromosome	Micro1_6	Micro1_6	93.182	44	3	0	1	44	4046840	4046797	2.5e-10	67.1	46	95.6522	4386341	8428700	339501	CENTRAL
Streptomyces sp. endophyte_N2	Clade_II	NZ_CP028719.1	chromosome	PhiC31	PhiC31	91.429	35	3	0	1	35	4486837	4486803	9.1e-06	50.9	35	100	4386341	8428700	100496	CENTRAL
Streptomyces sp. endophyte_N2	Clade_II	NZ_CP028719.1	chromosome	pSAM2	pSAM2	100	26	0	0	1	26	4667533	4667508	1.06e-05	48.2	26	100	4386341	8428700	281192	CENTRAL
Streptomyces sp. endophyte_N2	Clade_II	NZ_CP028719.1	chromosome	VWB	VWB	96.875	32	0	1	15	45	5709878	5709847	1.82e-05	50.9	45	71.1111	4386341	8428700	1323537	CENTRAL
Streptomyces sp. endophyte_N2	Clade_II	NZ_CP028719.1	chromosome	R4	R4	92.857	42	3	0	2	43	6703645	6703604	3.69e-09	63.5	50	84	4386341	8428700	2317304	TERMINAL
Streptomyces sp. endophyte_N2	Clade_II	NZ_CP028719.1	chromosome	Samy	Samy_VENE	81.25	48	9	0	1	48	6986975	6987022	0.000283	47.3	50	96	4386341	8428700	2600634	TERMINAL
Streptomyces sp. M2	Clade_II	NZ_CP028834.1	chromosome	Samy	Samy_AMBO	90.698	43	4	0	1	43	1659933	1659891	1.29e-08	60.8	50	86	4145278	8718751	2485345	TERMINAL
Streptomyces sp. M2	Clade_II	NZ_CP028834.1	chromosome	R4	R4	95.238	42	2	0	2	43	1786473	1786514	8.67e-11	68	50	84	4145278	8718751	2358805	TERMINAL
Streptomyces sp. M2	Clade_II	NZ_CP028834.1	chromosome	VWB	VWB	96.875	32	0	1	15	45	2775582	2775613	1.82e-05	50.9	45	71.1111	4145278	8718751	1369696	CENTRAL
Streptomyces sp. M2	Clade_II	NZ_CP028834.1	chromosome	VWB	VWB	100	45	0	0	1	45	3540901	3540945	3.08e-15	82.4	45	100	4145278	8718751	604377	CENTRAL
Streptomyces sp. M2	Clade_II	NZ_CP028834.1	chromosome	VWB	VWB	100	43	0	0	3	45	3545929	3545971	3.75e-14	78.8	45	95.5556	4145278	8718751	599349	CENTRAL
Streptomyces sp. M2	Clade_II	NZ_CP028834.1	chromosome	SV1	SV1	94	50	3	0	1	50	3664883	3664932	1.82e-13	77.9	52	96.1538	4145278	8718751	480395	CENTRAL
Streptomyces sp. M2	Clade_II	NZ_CP028834.1	chromosome	Micro1_6	Micro1_6	93.182	44	3	0	1	44	3772320	3772277	2.5e-10	67.1	46	95.6522	4145278	8718751	372958	CENTRAL
Streptomyces sp. M2	Clade_II	NZ_CP028834.1	chromosome	TG1	TG1	86.364	44	6	0	2	45	4315367	4315324	1.58e-06	53.6	46	95.6522	4145278	8718751	170089	CENTRAL
Streptomyces sp. M2	Clade_II	NZ_CP028834.1	chromosome	pSAM2	pSAM2	100	26	0	0	1	26	4474149	4474124	1.06e-05	48.2	26	100	4145278	8718751	328871	CENTRAL
Streptomyces sp. M2	Clade_II	NZ_CP028834.1	chromosome	PhiBT1	PhiBT1	94.444	36	2	0	1	36	5036864	5036829	6.81e-08	57.2	36	100	4145278	8718751	891586	CENTRAL
Streptomyces sp. M2	Clade_II	NZ_CP028834.1	chromosome	PhiJoe_OZJ_WTR	PhiJoe_OZJ_WTR	89.474	38	4	0	13	50	5516786	5516749	6.66e-06	51.8	50	76	4145278	8718751	1371508	CENTRAL
Streptomyces sp. M2	Clade_II	NZ_CP028834.1	chromosome	SV1	SV1	87.5	40	5	0	12	51	8243302	8243341	2.53e-05	50.9	52	76.9231	4145278	8718751	4098024	TERMINAL
Streptomyces lydicus WYEC 108	Group_O	NZ_CP029042.1	chromosome	VWB	VWB	92.857	42	2	1	1	41	2151911	2151952	3.51e-08	59.9	45	93.3333	4711978	9125666	2560067	CENTRAL
Streptomyces lydicus WYEC 108	Group_O	NZ_CP029042.1	chromosome	PhiJoe_OZJ_WTR	PhiJoe_OZJ_WTR	92	50	4	0	1	50	3174314	3174363	2.04e-12	73.4	50	100	4711978	9125666	1537664	CENTRAL
Streptomyces lydicus WYEC 108	Group_O	NZ_CP029042.1	chromosome	VWB	VWB	100	45	0	0	1	45	3946238	3946282	3.08e-15	82.4	45	100	4711978	9125666	765740	CENTRAL
Streptomyces lydicus WYEC 108	Group_O	NZ_CP029042.1	chromosome	TG1	TG1	86.667	45	6	0	2	46	4430122	4430166	4.52e-07	55.4	46	97.8261	4711978	9125666	281856	CENTRAL
Streptomyces lydicus WYEC 108	Group_O	NZ_CP029042.1	chromosome	PhiC31	PhiC31	94.286	35	2	0	1	35	4616759	4616793	2.14e-07	55.4	35	100	4711978	9125666	95219	CENTRAL
Streptomyces lydicus WYEC 108	Group_O	NZ_CP029042.1	chromosome	pSAM2	pSAM2	100	26	0	0	1	26	5081074	5081049	1.06e-05	48.2	26	100	4711978	9125666	369096	CENTRAL
Streptomyces lydicus WYEC 108	Group_O	NZ_CP029042.1	chromosome	Micro1_6	Micro1_6	93.182	44	3	0	1	44	5454385	5454428	2.5e-10	67.1	46	95.6522	4711978	9125666	742407	CENTRAL
Streptomyces lydicus WYEC 108	Group_O	NZ_CP029042.1	chromosome	SV1	SV1	90.385	52	5	0	1	52	5564583	5564532	7.74e-12	72.5	52	100	4711978	9125666	852605	CENTRAL
Streptomyces lydicus WYEC 108	Group_O	NZ_CP029042.1	chromosome	PhiBT1	PhiBT1	97.059	34	1	0	3	36	5742272	5742239	6.81e-08	58.1	36	94.4444	4711978	9125666	1030294	CENTRAL
Streptomyces lydicus WYEC 108	Group_O	NZ_CP029042.1	chromosome	VWB	VWB	96.875	32	0	1	15	45	6248503	6248472	1.82e-05	50.9	45	71.1111	4711978	9125666	1536525	CENTRAL
Streptomyces lydicus WYEC 108	Group_O	NZ_CP029042.1	chromosome	R4	R4	97.959	49	1	0	2	50	7324745	7324697	1.13e-15	85.1	50	98	4711978	9125666	2612767	TERMINAL
Streptomyces lydicus WYEC 108	Group_O	NZ_CP029042.1	chromosome	Samy	Samy_ALBIDO	89.362	47	5	0	2	48	7647614	7647660	3.69e-09	63.5	50	94	4711978	9125666	2935636	TERMINAL
Streptomyces nigra 452	Clade_II	NZ_CP029043.1	chromosome	PhiJoe_OZJ_WTR	PhiJoe_OZJ_WTR	92	50	4	0	1	50	2431511	2431560	2.04e-12	73.4	50	100	3799958	7641029	1368447	CENTRAL
Streptomyces nigra 452	Clade_II	NZ_CP029043.1	chromosome	VWB	VWB	100	45	0	0	1	45	3206152	3206196	3.08e-15	82.4	45	100	3799958	7641029	593806	CENTRAL
Streptomyces nigra 452	Clade_II	NZ_CP029043.1	chromosome	SV1	SV1	94	50	3	0	1	50	3312554	3312603	1.82e-13	77.9	52	96.1538	3799958	7641029	487404	CENTRAL
Streptomyces nigra 452	Clade_II	NZ_CP029043.1	chromosome	Micro1_6	Micro1_6	88.636	44	5	0	1	44	3416809	3416766	1.29e-07	58.1	46	95.6522	3799958	7641029	383149	CENTRAL
Streptomyces nigra 452	Clade_II	NZ_CP029043.1	chromosome	TG1	TG1	89.13	46	5	0	1	46	3996041	3995996	1.06e-08	61.7	46	100	3799958	7641029	196083	CENTRAL
Streptomyces nigra 452	Clade_II	NZ_CP029043.1	chromosome	pSAM2	pSAM2	100	26	0	0	1	26	4091358	4091333	1.06e-05	48.2	26	100	3799958	7641029	291400	CENTRAL
Streptomyces nigra 452	Clade_II	NZ_CP029043.1	chromosome	PhiBT1	PhiBT1	94.286	35	2	0	2	36	4630321	4630287	2.38e-07	55.4	36	97.2222	3799958	7641029	830363	CENTRAL
Streptomyces nigra 452	Clade_II	NZ_CP029043.1	chromosome	VWB	VWB	96.875	32	0	1	15	45	5095537	5095506	1.82e-05	50.9	45	71.1111	3799958	7641029	1295579	CENTRAL
Streptomyces nigra 452	Clade_II	NZ_CP029043.1	chromosome	VWB	VWB	96.875	32	0	1	15	45	5113993	5113962	1.82e-05	50.9	45	71.1111	3799958	7641029	1314035	CENTRAL
Streptomyces nigra 452	Clade_II	NZ_CP029043.1	chromosome	R4	R4	97.561	41	1	0	3	43	6040574	6040534	2.48e-11	70.7	50	82	3799958	7641029	2240616	TERMINAL
Streptomyces nigra 452	Clade_II	NZ_CP029043.1	chromosome	Samy	Samy_LIV	86	50	7	0	1	50	6162614	6162663	4.49e-08	59.9	50	100	3799958	7641029	2362656	TERMINAL
Streptomyces nigra 452	Clade_II	NZ_CP029043.1	chromosome	SV1	SV1	87.805	41	5	0	12	52	7613179	7613219	7.24e-06	52.7	52	78.8462	3799958	7641029	3813221	TERMINAL
Streptomyces tirandamycinicus HNM0039	Clade_I	NZ_CP029188.1	chromosome	PhiJoe_OZJ_WTR	PhiJoe_OZJ_WTR	84	50	8	0	1	50	1872504	1872553	5.47e-07	55.4	50	100	3406410	7289495	1533906	CENTRAL
Streptomyces tirandamycinicus HNM0039	Clade_I	NZ_CP029188.1	chromosome	VWB	VWB	100	45	0	0	1	45	2865041	2865085	3.08e-15	82.4	45	100	3406410	7289495	541369	CENTRAL
Streptomyces tirandamycinicus HNM0039	Clade_I	NZ_CP029188.1	chromosome	VWB	VWB	97.5	40	1	0	6	45	2879220	2879259	6.78e-11	68.9	45	88.8889	3406410	7289495	527190	CENTRAL
Streptomyces tirandamycinicus HNM0039	Clade_I	NZ_CP029188.1	chromosome	SV1	SV1	96	50	2	0	1	50	3051548	3051597	4.28e-15	82.4	52	96.1538	3406410	7289495	354862	CENTRAL
Streptomyces tirandamycinicus HNM0039	Clade_I	NZ_CP029188.1	chromosome	Micro1_6	Micro1_6	90.698	43	4	0	2	44	3153482	3153440	1.06e-08	60.8	46	93.4783	3406410	7289495	252928	CENTRAL
Streptomyces tirandamycinicus HNM0039	Clade_I	NZ_CP029188.1	chromosome	Micro1_6	Micro1_6	90.698	43	4	0	2	44	3165886	3165844	1.06e-08	60.8	46	93.4783	3406410	7289495	240524	CENTRAL
Streptomyces tirandamycinicus HNM0039	Clade_I	NZ_CP029188.1	chromosome	Micro1_6	Micro1_6	90.909	44	4	0	2	45	3181970	3181927	3.05e-09	62.6	46	95.6522	3406410	7289495	224440	CENTRAL
Streptomyces tirandamycinicus HNM0039	Clade_I	NZ_CP029188.1	chromosome	PhiC31	PhiC31	94.286	35	2	0	1	35	3528963	3528929	2.14e-07	55.4	35	100	3406410	7289495	122553	CENTRAL
Streptomyces tirandamycinicus HNM0039	Clade_I	NZ_CP029188.1	chromosome	pSAM2	pSAM2	100	26	0	0	1	26	3672525	3672500	1.06e-05	48.2	26	100	3406410	7289495	266115	CENTRAL
Streptomyces tirandamycinicus HNM0039	Clade_I	NZ_CP029188.1	chromosome	VWB	VWB	96.875	32	0	1	15	45	4713440	4713409	1.82e-05	50.9	45	71.1111	3406410	7289495	1307030	CENTRAL
Streptomyces venezuelae ATCC 21018	Clade_I	NZ_CP029189.1	chromosome	PhiJoe_OZJ_WTR	PhiJoe_OZJ_WTR	88	50	6	0	1	50	2542944	2542993	1.06e-09	64.4	50	100	3762474	7746267	1219530	CENTRAL
Streptomyces venezuelae ATCC 21018	Clade_I	NZ_CP029189.1	chromosome	VWB	VWB	95.556	45	2	0	1	45	3164770	3164814	1.6e-12	73.4	45	100	3762474	7746267	597704	CENTRAL
Streptomyces venezuelae ATCC 21018	Clade_I	NZ_CP029189.1	chromosome	Micro1_6	Micro1_6	90.698	43	4	0	2	44	3413588	3413546	1.06e-08	60.8	46	93.4783	3762474	7746267	348886	CENTRAL
Streptomyces venezuelae ATCC 21018	Clade_I	NZ_CP029189.1	chromosome	PhiC31	PhiC31	94.286	35	2	0	1	35	3952626	3952592	2.14e-07	55.4	35	100	3762474	7746267	190152	CENTRAL
Streptomyces venezuelae ATCC 21018	Clade_I	NZ_CP029189.1	chromosome	TG1	TG1	88.889	45	5	0	2	46	4045568	4045524	3.71e-08	59.9	46	97.8261	3762474	7746267	283094	CENTRAL
Streptomyces venezuelae ATCC 21018	Clade_I	NZ_CP029189.1	chromosome	pSAM2	pSAM2	100	26	0	0	1	26	4098483	4098458	1.06e-05	48.2	26	100	3762474	7746267	336009	CENTRAL
Streptomyces venezuelae ATCC 21018	Clade_I	NZ_CP029189.1	chromosome	VWB	VWB	96.875	32	0	1	15	45	5094850	5094819	1.82e-05	50.9	45	71.1111	3762474	7746267	1332376	CENTRAL
Streptomyces venezuelae ATCC 21018	Clade_I	NZ_CP029189.1	chromosome	Samy	Samy_ALBIDO	95.918	49	2	0	2	50	6263018	6263066	1.37e-14	80.6	50	98	3762474	7746267	2500544	TERMINAL
Streptomyces venezuelae ATCC 21782	Clade_I	NZ_CP029190.1	chromosome	Samy	Samy_ALBIDO	89.796	49	5	0	2	50	1281543	1281591	3.03e-10	67.1	50	98	3736996	7525322	2455453	TERMINAL
Streptomyces venezuelae ATCC 21782	Clade_I	NZ_CP029190.1	chromosome	VWB	VWB	96.875	32	0	1	15	45	2491806	2491837	1.82e-05	50.9	45	71.1111	3736996	7525322	1245190	CENTRAL
Streptomyces venezuelae ATCC 21782	Clade_I	NZ_CP029190.1	chromosome	VWB	VWB	97.778	45	1	0	1	45	3157956	3158000	1.31e-13	77.9	45	100	3736996	7525322	579040	CENTRAL
Streptomyces venezuelae ATCC 21782	Clade_I	NZ_CP029190.1	chromosome	Micro1_6	Micro1_6	83.721	43	7	0	2	44	3422094	3422052	0.000234	47.3	46	93.4783	3736996	7525322	314902	CENTRAL
Streptomyces venezuelae ATCC 21782	Clade_I	NZ_CP029190.1	chromosome	PhiC31	PhiC31	88.571	35	4	0	1	35	3833478	3833444	0.000111	46.4	35	100	3736996	7525322	96482	CENTRAL
Streptomyces venezuelae ATCC 21782	Clade_I	NZ_CP029190.1	chromosome	TG1	TG1	95	40	2	0	7	46	3922978	3922939	8.72e-10	64.4	46	86.9565	3736996	7525322	185982	CENTRAL
Streptomyces venezuelae ATCC 21782	Clade_I	NZ_CP029190.1	chromosome	pSAM2	pSAM2	100	26	0	0	1	26	3996851	3996826	1.06e-05	48.2	26	100	3736996	7525322	259855	CENTRAL
Streptomyces venezuelae ATCC 21782	Clade_I	NZ_CP029190.1	chromosome	PhiJoe_OZJ_WTR	PhiJoe_OZJ_WTR	88	50	6	0	1	50	5013258	5013209	1.06e-09	64.4	50	100	3736996	7525322	1276262	CENTRAL
Streptomyces venezuelae ATCC 14585	Clade_II	NZ_CP029191.1	chromosome	PhiJoe_OZJ_WTR	PhiJoe_OZJ_WTR	98	50	1	0	1	50	2632931	2632980	3.23e-16	86.9	50	100	4051773	8048154	1418842	CENTRAL
Streptomyces venezuelae ATCC 14585	Clade_II	NZ_CP029191.1	chromosome	VWB	VWB	100	45	0	0	1	45	3403717	3403761	3.08e-15	82.4	45	100	4051773	8048154	648056	CENTRAL
Streptomyces venezuelae ATCC 14585	Clade_II	NZ_CP029191.1	chromosome	Micro1_6	Micro1_6	90.698	43	4	0	2	44	3658615	3658573	1.06e-08	60.8	46	93.4783	4051773	8048154	393158	CENTRAL
Streptomyces venezuelae ATCC 14585	Clade_II	NZ_CP029191.1	chromosome	TG1	TG1	88.889	45	5	0	2	46	4222279	4222235	3.71e-08	59.9	46	97.8261	4051773	8048154	170506	CENTRAL
Streptomyces venezuelae ATCC 14585	Clade_II	NZ_CP029191.1	chromosome	pSAM2	pSAM2	100	26	0	0	1	26	4376921	4376896	1.06e-05	48.2	26	100	4051773	8048154	325148	CENTRAL
Streptomyces venezuelae ATCC 14585	Clade_II	NZ_CP029191.1	chromosome	PhiBT1	PhiBT1	94.286	35	2	0	2	36	4981825	4981791	2.38e-07	55.4	36	97.2222	4051773	8048154	930052	CENTRAL
Streptomyces venezuelae ATCC 14585	Clade_II	NZ_CP029191.1	chromosome	VWB	VWB	86.667	45	5	1	1	45	5511637	5511594	5.22e-06	51.8	45	100	4051773	8048154	1459864	CENTRAL
Streptomyces venezuelae ATCC 14585	Clade_II	NZ_CP029191.1	chromosome	VWB	VWB	96.875	32	0	1	15	45	5524336	5524305	1.82e-05	50.9	45	71.1111	4051773	8048154	1472563	CENTRAL
Streptomyces venezuelae ATCC 14585	Clade_II	NZ_CP029191.1	chromosome	R4	R4	93.75	48	3	0	2	49	6606160	6606113	2.04e-12	74.3	50	96	4051773	8048154	2554387	TERMINAL
Streptomyces venezuelae ATCC 14585	Clade_II	NZ_CP029191.1	chromosome	Samy	Samy_GLOBI	84	50	8	0	1	50	6793771	6793820	5.47e-07	55.4	50	100	4051773	8048154	2741998	TERMINAL
Streptomyces venezuelae ATCC 14584	Clade_II	NZ_CP029192.1	chromosome	Samy	Samy_GLOBI	82	50	9	0	1	50	1539900	1539851	2.33e-05	50.9	50	100	4488941	8942078	2949041	TERMINAL
Streptomyces venezuelae ATCC 14584	Clade_II	NZ_CP029192.1	chromosome	R4	R4	93.75	48	3	0	2	49	1767228	1767275	2.04e-12	74.3	50	96	4488941	8942078	2721713	TERMINAL
Streptomyces venezuelae ATCC 14584	Clade_II	NZ_CP029192.1	chromosome	VWB	VWB	96.875	32	0	1	15	45	2984206	2984237	1.82e-05	50.9	45	71.1111	4488941	8942078	1504735	CENTRAL
Streptomyces venezuelae ATCC 14584	Clade_II	NZ_CP029192.1	chromosome	VWB	VWB	96.875	32	0	1	15	45	3004794	3004825	1.82e-05	50.9	45	71.1111	4488941	8942078	1484147	CENTRAL
Streptomyces venezuelae ATCC 14584	Clade_II	NZ_CP029192.1	chromosome	PhiBT1	PhiBT1	94.286	35	2	0	2	36	3585764	3585798	2.38e-07	55.4	36	97.2222	4488941	8942078	903177	CENTRAL
Streptomyces venezuelae ATCC 14584	Clade_II	NZ_CP029192.1	chromosome	pSAM2	pSAM2	100	26	0	0	1	26	4188739	4188764	1.06e-05	48.2	26	100	4488941	8942078	300202	CENTRAL
Streptomyces venezuelae ATCC 14584	Clade_II	NZ_CP029192.1	chromosome	TG1	TG1	88.889	45	5	0	2	46	4306394	4306438	3.71e-08	59.9	46	97.8261	4488941	8942078	182547	CENTRAL
Streptomyces venezuelae ATCC 14584	Clade_II	NZ_CP029192.1	chromosome	Micro1_6	Micro1_6	90.698	43	4	0	2	44	4901716	4901758	1.06e-08	60.8	46	93.4783	4488941	8942078	412775	CENTRAL
Streptomyces venezuelae ATCC 14584	Clade_II	NZ_CP029192.1	chromosome	VWB	VWB	100	45	0	0	1	45	5171132	5171088	3.08e-15	82.4	45	100	4488941	8942078	682191	CENTRAL
Streptomyces venezuelae ATCC 14584	Clade_II	NZ_CP029192.1	chromosome	PhiJoe_OZJ_WTR	PhiJoe_OZJ_WTR	98	50	1	0	1	50	5943675	5943626	3.23e-16	86.9	50	100	4488941	8942078	1454734	CENTRAL
Streptomyces venezuelae ATCC 14583	Clade_II	NZ_CP029193.1	chromosome	PhiJoe_OZJ_WTR	PhiJoe_OZJ_WTR	98	50	1	0	1	50	2643049	2643098	3.23e-16	86.9	50	100	4126264	8018484	1483215	CENTRAL
Streptomyces venezuelae ATCC 14583	Clade_II	NZ_CP029193.1	chromosome	VWB	VWB	100	45	0	0	1	45	3506564	3506608	3.08e-15	82.4	45	100	4126264	8018484	619700	CENTRAL
Streptomyces venezuelae ATCC 14583	Clade_II	NZ_CP029193.1	chromosome	Micro1_6	Micro1_6	90.698	43	4	0	2	44	3762623	3762581	1.06e-08	60.8	46	93.4783	4126264	8018484	363641	CENTRAL
Streptomyces venezuelae ATCC 14583	Clade_II	NZ_CP029193.1	chromosome	Micro1_6	Micro1_6	90.698	43	4	0	2	44	3781089	3781047	1.06e-08	60.8	46	93.4783	4126264	8018484	345175	CENTRAL
Streptomyces venezuelae ATCC 14583	Clade_II	NZ_CP029193.1	chromosome	TG1	TG1	88.889	45	5	0	2	46	4286921	4286877	3.71e-08	59.9	46	97.8261	4126264	8018484	160657	CENTRAL
Streptomyces venezuelae ATCC 14583	Clade_II	NZ_CP029193.1	chromosome	pSAM2	pSAM2	100	26	0	0	1	26	4387489	4387464	1.06e-05	48.2	26	100	4126264	8018484	261225	CENTRAL
Streptomyces venezuelae ATCC 14583	Clade_II	NZ_CP029193.1	chromosome	PhiBT1	PhiBT1	94.286	35	2	0	2	36	5021440	5021406	2.38e-07	55.4	36	97.2222	4126264	8018484	895176	CENTRAL
Streptomyces venezuelae ATCC 14583	Clade_II	NZ_CP029193.1	chromosome	VWB	VWB	96.875	32	0	1	15	45	5642563	5642532	1.82e-05	50.9	45	71.1111	4126264	8018484	1516299	CENTRAL
Streptomyces venezuelae ATCC 14583	Clade_II	NZ_CP029193.1	chromosome	R4	R4	95.833	48	2	0	2	49	6733712	6733665	4.79e-14	78.8	50	96	4126264	8018484	2607448	TERMINAL
Streptomyces venezuelae ATCC 14583	Clade_II	NZ_CP029193.1	chromosome	Samy	Samy_GLOBI	84	50	8	0	1	50	6917564	6917613	5.47e-07	55.4	50	100	4126264	8018484	2791300	TERMINAL
Streptomyces venezuelae ATCC 15068	Clade_I	NZ_CP029194.1	chromosome	Samy	Samy_GLOBI	96	50	2	0	1	50	1688998	1688949	3.94e-15	82.4	50	100	4346263	8558202	2657265	TERMINAL
Streptomyces venezuelae ATCC 15068	Clade_I	NZ_CP029194.1	chromosome	R4	R4	87.805	41	5	0	3	43	1825782	1825822	6.66e-06	52.7	50	82	4346263	8558202	2520481	TERMINAL
Streptomyces venezuelae ATCC 15068	Clade_I	NZ_CP029194.1	chromosome	VWB	VWB	96.875	32	0	1	15	45	2817531	2817562	1.82e-05	50.9	45	71.1111	4346263	8558202	1528732	CENTRAL
Streptomyces venezuelae ATCC 15068	Clade_I	NZ_CP029194.1	chromosome	PhiBT1	PhiBT1	91.176	34	3	0	3	36	3376540	3376573	3.53e-05	49.1	36	94.4444	4346263	8558202	969723	CENTRAL
Streptomyces venezuelae ATCC 15068	Clade_I	NZ_CP029194.1	chromosome	SV1	SV1	90	50	5	0	1	50	3771375	3771424	9.42e-11	68.9	52	96.1538	4346263	8558202	574888	CENTRAL
Streptomyces venezuelae ATCC 15068	Clade_I	NZ_CP029194.1	chromosome	Micro1_6	Micro1_6	90.698	43	4	0	2	44	3964554	3964512	1.06e-08	60.8	46	93.4783	4346263	8558202	381709	CENTRAL
Streptomyces venezuelae ATCC 15068	Clade_I	NZ_CP029194.1	chromosome	Micro1_6	Micro1_6	100	44	0	0	1	44	3966822	3966779	1.13e-14	80.6	46	95.6522	4346263	8558202	379441	CENTRAL
Streptomyces venezuelae ATCC 15068	Clade_I	NZ_CP029194.1	chromosome	Micro1_6	Micro1_6	100	45	0	0	1	45	3978048	3978004	3.25e-15	82.4	46	97.8261	4346263	8558202	368215	CENTRAL
Streptomyces venezuelae ATCC 15068	Clade_I	NZ_CP029194.1	chromosome	PhiC31	PhiC31	94.286	35	2	0	1	35	4448868	4448834	2.14e-07	55.4	35	100	4346263	8558202	102605	CENTRAL
Streptomyces venezuelae ATCC 15068	Clade_I	NZ_CP029194.1	chromosome	TG1	TG1	86.667	45	6	0	2	46	4567757	4567713	4.52e-07	55.4	46	97.8261	4346263	8558202	221494	CENTRAL
Streptomyces venezuelae ATCC 15068	Clade_I	NZ_CP029194.1	chromosome	pSAM2	pSAM2	100	26	0	0	1	26	4663867	4663842	1.06e-05	48.2	26	100	4346263	8558202	317604	CENTRAL
Streptomyces venezuelae ATCC 15068	Clade_I	NZ_CP029194.1	chromosome	VWB	VWB	100	43	0	0	3	45	5023168	5023126	3.75e-14	78.8	45	95.5556	4346263	8558202	676905	CENTRAL
Streptomyces venezuelae ATCC 15068	Clade_I	NZ_CP029194.1	chromosome	VWB	VWB	100	45	0	0	1	45	5038489	5038445	3.08e-15	82.4	45	100	4346263	8558202	692226	CENTRAL
Streptomyces venezuelae ATCC 15068	Clade_I	NZ_CP029194.1	chromosome	PhiJoe_OZJ_WTR	PhiJoe_OZJ_WTR	83.333	48	8	0	3	50	5772710	5772663	6.66e-06	51.8	50	96	4346263	8558202	1426447	CENTRAL
Streptomyces venezuelae ATCC 10595	Clade_I	NZ_CP029195.1	chromosome	Samy	Samy_VENE	100	50	0	0	1	50	1366856	1366807	7.6e-18	91.5	50	100	4061832	7871480	2694976	TERMINAL
Streptomyces venezuelae ATCC 10595	Clade_I	NZ_CP029195.1	chromosome	R4	R4	97.619	42	1	0	2	43	1670407	1670448	7.12e-12	72.5	50	84	4061832	7871480	2391425	TERMINAL
Streptomyces venezuelae ATCC 10595	Clade_I	NZ_CP029195.1	chromosome	VWB	VWB	96.875	32	0	1	15	45	2663590	2663621	1.82e-05	50.9	45	71.1111	4061832	7871480	1398242	CENTRAL
Streptomyces venezuelae ATCC 10595	Clade_I	NZ_CP029195.1	chromosome	PhiBT1	PhiBT1	94.286	35	2	0	2	36	3174584	3174618	2.38e-07	55.4	36	97.2222	4061832	7871480	887248	CENTRAL
Streptomyces venezuelae ATCC 10595	Clade_I	NZ_CP029195.1	chromosome	Micro1_6	Micro1_6	100	43	0	0	2	44	3701972	3701930	3.96e-14	78.8	46	93.4783	4061832	7871480	359860	CENTRAL
Streptomyces venezuelae ATCC 10595	Clade_I	NZ_CP029195.1	chromosome	Micro1_6	Micro1_6	100	44	0	0	1	44	3717250	3717207	1.13e-14	80.6	46	95.6522	4061832	7871480	344582	CENTRAL
Streptomyces venezuelae ATCC 10595	Clade_I	NZ_CP029195.1	chromosome	PhiC31	PhiC31	97.143	35	1	0	1	35	4155544	4155510	1.76e-08	59.9	35	100	4061832	7871480	93712	CENTRAL
Streptomyces venezuelae ATCC 10595	Clade_I	NZ_CP029195.1	chromosome	pSAM2	pSAM2	100	26	0	0	1	26	4356783	4356758	1.06e-05	48.2	26	100	4061832	7871480	294951	CENTRAL
Streptomyces venezuelae ATCC 10595	Clade_I	NZ_CP029195.1	chromosome	VWB	VWB	100	45	0	0	1	45	4664652	4664608	3.08e-15	82.4	45	100	4061832	7871480	602820	CENTRAL
Streptomyces venezuelae ATCC 10595	Clade_I	NZ_CP029195.1	chromosome	PhiJoe_OZJ_WTR	PhiJoe_OZJ_WTR	100	50	0	0	1	50	5379132	5379083	7.6e-18	91.5	50	100	4061832	7871480	1317300	CENTRAL
Streptomyces venezuelae ATCC 10712	Clade_I	NZ_CP029197.1	chromosome	PhiJoe_OZJ_WTR	PhiJoe_OZJ_WTR	100	50	0	0	1	50	2582843	2582892	7.6e-18	91.5	50	100	3972003	8223505	1389160	CENTRAL
Streptomyces venezuelae ATCC 10712	Clade_I	NZ_CP029197.1	chromosome	VWB	VWB	100	45	0	0	1	45	3366270	3366314	3.08e-15	82.4	45	100	3972003	8223505	605733	CENTRAL
Streptomyces venezuelae ATCC 10712	Clade_I	NZ_CP029197.1	chromosome	pSAM2	pSAM2	100	26	0	0	1	26	3675733	3675758	1.06e-05	48.2	26	100	3972003	8223505	296270	CENTRAL
Streptomyces venezuelae ATCC 10712	Clade_I	NZ_CP029197.1	chromosome	PhiC31	PhiC31	97.143	35	1	0	1	35	3879121	3879155	1.76e-08	59.9	35	100	3972003	8223505	92882	CENTRAL
Streptomyces venezuelae ATCC 10712	Clade_I	NZ_CP029197.1	chromosome	Micro1_6	Micro1_6	100	44	0	0	1	44	4316744	4316787	1.13e-14	80.6	46	95.6522	3972003	8223505	344741	CENTRAL
Streptomyces venezuelae ATCC 10712	Clade_I	NZ_CP029197.1	chromosome	Micro1_6	Micro1_6	100	43	0	0	2	44	4332743	4332785	3.96e-14	78.8	46	93.4783	3972003	8223505	360740	CENTRAL
Streptomyces venezuelae ATCC 10712	Clade_I	NZ_CP029197.1	chromosome	Micro1_6	Micro1_6	100	44	0	0	1	44	4345047	4345090	1.13e-14	80.6	46	95.6522	3972003	8223505	373044	CENTRAL
Streptomyces venezuelae ATCC 10712	Clade_I	NZ_CP029197.1	chromosome	VWB	VWB	96.875	32	0	1	15	45	5385454	5385423	1.82e-05	50.9	45	71.1111	3972003	8223505	1413451	CENTRAL
Streptomyces venezuelae ATCC 10712	Clade_I	NZ_CP029197.1	chromosome	R4	R4	97.619	42	1	0	2	43	6619184	6619143	7.12e-12	72.5	50	84	3972003	8223505	2647181	TERMINAL
Streptomyces venezuelae ATCC 10712	Clade_I	NZ_CP029197.1	chromosome	Samy	Samy_VENE	100	50	0	0	1	50	6889234	6889283	7.6e-18	91.5	50	100	3972003	8223505	2917231	TERMINAL
Streptomyces spongiicola HNM0071	Clade_I	NZ_CP029254.1	chromosome	VWB	VWB	100	45	0	0	1	45	2801286	2801330	3.08e-15	82.4	45	100	3596262	7180417	794976	CENTRAL
Streptomyces spongiicola HNM0071	Clade_I	NZ_CP029254.1	chromosome	VWB	VWB	100	44	0	0	2	45	2895091	2895134	1.08e-14	80.6	45	97.7778	3596262	7180417	701171	CENTRAL
Streptomyces spongiicola HNM0071	Clade_I	NZ_CP029254.1	chromosome	VWB	VWB	100	43	0	0	3	45	2899256	2899298	3.75e-14	78.8	45	95.5556	3596262	7180417	697006	CENTRAL
Streptomyces spongiicola HNM0071	Clade_I	NZ_CP029254.1	chromosome	SV1	SV1	96	50	2	0	1	50	3065146	3065195	4.28e-15	82.4	52	96.1538	3596262	7180417	531116	CENTRAL
Streptomyces spongiicola HNM0071	Clade_I	NZ_CP029254.1	chromosome	Micro1_6	Micro1_6	90.698	43	4	0	2	44	3204370	3204328	1.06e-08	60.8	46	93.4783	3596262	7180417	391892	CENTRAL
Streptomyces spongiicola HNM0071	Clade_I	NZ_CP029254.1	chromosome	PhiC31	PhiC31	93.75	32	2	0	1	32	3763683	3763652	9.1e-06	50	35	91.4286	3596262	7180417	167421	CENTRAL
Streptomyces spongiicola HNM0071	Clade_I	NZ_CP029254.1	chromosome	pSAM2	pSAM2	100	26	0	0	1	26	3943010	3942985	1.06e-05	48.2	26	100	3596262	7180417	346748	CENTRAL
Streptomyces spongiicola HNM0071	Clade_I	NZ_CP029254.1	chromosome	VWB	VWB	96.875	32	0	1	15	45	4459568	4459537	1.82e-05	50.9	45	71.1111	3596262	7180417	863306	CENTRAL
Streptomyces spongiicola HNM0071	Clade_I	NZ_CP029254.1	chromosome	VWB	VWB	96.875	32	0	1	15	45	4461843	4461812	1.82e-05	50.9	45	71.1111	3596262	7180417	865581	CENTRAL
Streptomyces spongiicola HNM0071	Clade_I	NZ_CP029254.1	chromosome	VWB	VWB	96.875	32	0	1	15	45	4479295	4479264	1.82e-05	50.9	45	71.1111	3596262	7180417	883033	CENTRAL
Streptomyces spongiicola HNM0071	Clade_I	NZ_CP029254.1	chromosome	R4	R4	93.478	46	3	0	4	49	4757702	4757657	2.48e-11	70.7	50	92	3596262	7180417	1161440	CENTRAL
Streptomyces sp. SM18	Clade_I	NZ_CP029342.1	chromosome	PhiJoe_OZJ_WTR	PhiJoe_OZJ_WTR	94	50	3	0	1	50	2194441	2194490	1.67e-13	77.9	50	100	3638394	7703166	1443953	CENTRAL
Streptomyces sp. SM18	Clade_I	NZ_CP029342.1	chromosome	VWB	VWB	100	45	0	0	1	45	3027002	3027046	3.08e-15	82.4	45	100	3638394	7703166	611392	CENTRAL
Streptomyces sp. SM18	Clade_I	NZ_CP029342.1	chromosome	VWB	VWB	100	43	0	0	3	45	3053473	3053515	3.75e-14	78.8	45	95.5556	3638394	7703166	584921	CENTRAL
Streptomyces sp. SM18	Clade_I	NZ_CP029342.1	chromosome	VWB	VWB	97.5	40	1	0	6	45	3056453	3056492	6.78e-11	68.9	45	88.8889	3638394	7703166	581941	CENTRAL
Streptomyces sp. SM18	Clade_I	NZ_CP029342.1	chromosome	VWB	VWB	91.429	35	2	1	11	45	3057363	3057396	0.000222	47.3	45	77.7778	3638394	7703166	581031	CENTRAL
Streptomyces sp. SM18	Clade_I	NZ_CP029342.1	chromosome	pSAM2	pSAM2	100	26	0	0	1	26	3344673	3344698	1.06e-05	48.2	26	100	3638394	7703166	293721	CENTRAL
Streptomyces sp. SM18	Clade_I	NZ_CP029342.1	chromosome	PhiC31	PhiC31	88.571	35	4	0	1	35	3548947	3548981	0.000111	46.4	35	100	3638394	7703166	89447	CENTRAL
Streptomyces sp. SM18	Clade_I	NZ_CP029342.1	chromosome	Micro1_6	Micro1_6	90.909	44	4	0	2	45	4052284	4052327	3.05e-09	62.6	46	95.6522	3638394	7703166	413890	CENTRAL
Streptomyces sp. SM18	Clade_I	NZ_CP029342.1	chromosome	Micro1_6	Micro1_6	90.698	43	4	0	2	44	4066724	4066766	1.06e-08	60.8	46	93.4783	3638394	7703166	428330	CENTRAL
Streptomyces sp. SM18	Clade_I	NZ_CP029342.1	chromosome	SV1	SV1	88	50	6	0	1	50	4204556	4204507	1.15e-09	64.4	52	96.1538	3638394	7703166	566162	CENTRAL
Streptomyces sp. SM18	Clade_I	NZ_CP029342.1	chromosome	PhiBT1	PhiBT1	94.286	35	2	0	2	36	4529435	4529401	2.38e-07	55.4	36	97.2222	3638394	7703166	891041	CENTRAL
Streptomyces sp. SM18	Clade_I	NZ_CP029342.1	chromosome	VWB	VWB	97.059	34	0	1	12	45	4984226	4984194	1.49e-06	54.5	45	75.5556	3638394	7703166	1345832	CENTRAL
Streptomyces sp. SM18	Clade_I	NZ_CP029342.1	chromosome	R4	R4	97.917	48	1	0	2	49	6280626	6280579	3.94e-15	83.3	50	96	3638394	7703166	2642232	TERMINAL
Streptomyces sp. SM18	Clade_I	NZ_CP029342.1	chromosome	Samy	Samy_VENE	92	50	4	0	1	50	6510730	6510779	2.04e-12	73.4	50	100	3638394	7703166	2872336	TERMINAL
Streptomyces bacillaris ATCC 15855	Clade_I	NZ_CP029378.1	chromosome	Samy	Samy_GLOBI	96	50	2	0	1	50	936357	936308	3.94e-15	82.4	50	100	3957484	7888441	3021127	TERMINAL
Streptomyces bacillaris ATCC 15855	Clade_I	NZ_CP029378.1	chromosome	R4	R4	95.745	47	2	0	3	49	1172117	1172163	1.67e-13	77	50	94	3957484	7888441	2785367	TERMINAL
Streptomyces bacillaris ATCC 15855	Clade_I	NZ_CP029378.1	chromosome	VWB	VWB	97.059	34	0	1	12	45	2325903	2325935	1.49e-06	54.5	45	75.5556	3957484	7888441	1631581	CENTRAL
Streptomyces bacillaris ATCC 15855	Clade_I	NZ_CP029378.1	chromosome	PhiBT1	PhiBT1	94.286	35	2	0	2	36	2890510	2890544	2.38e-07	55.4	36	97.2222	3957484	7888441	1066974	CENTRAL
Streptomyces bacillaris ATCC 15855	Clade_I	NZ_CP029378.1	chromosome	Micro1_6	Micro1_6	90.244	41	4	0	2	42	3531672	3531632	1.29e-07	57.2	46	89.1304	3957484	7888441	425812	CENTRAL
Streptomyces bacillaris ATCC 15855	Clade_I	NZ_CP029378.1	chromosome	PhiC31	PhiC31	93.333	30	2	0	1	30	4047886	4047857	0.000111	46.4	35	85.7143	3957484	7888441	90402	CENTRAL
Streptomyces bacillaris ATCC 15855	Clade_I	NZ_CP029378.1	chromosome	pSAM2	pSAM2	100	26	0	0	1	26	4352367	4352342	1.06e-05	48.2	26	100	3957484	7888441	394883	CENTRAL
Streptomyces bacillaris ATCC 15855	Clade_I	NZ_CP029378.1	chromosome	VWB	VWB	100	45	0	0	1	45	4680604	4680560	3.08e-15	82.4	45	100	3957484	7888441	723120	CENTRAL
Streptomyces bacillaris ATCC 15855	Clade_I	NZ_CP029378.1	chromosome	PhiJoe_OZJ_WTR	PhiJoe_OZJ_WTR	82	50	9	0	1	50	5513706	5513657	2.33e-05	50.9	50	100	3957484	7888441	1556222	CENTRAL
Streptomyces sp. NEAU-S7GS2	Group_O	NZ_CP029541.1	chromosome	PhiJoe_OZJ_WTR	PhiJoe_OZJ_WTR	94	50	3	0	1	50	3536804	3536853	1.67e-13	77.9	50	100	4996919	9641634	1460115	CENTRAL
Streptomyces sp. NEAU-S7GS2	Group_O	NZ_CP029541.1	chromosome	VWB	VWB	100	45	0	0	1	45	4293679	4293723	3.08e-15	82.4	45	100	4996919	9641634	703240	CENTRAL
Streptomyces sp. NEAU-S7GS2	Group_O	NZ_CP029541.1	chromosome	TG1	TG1	86.667	45	6	0	2	46	4747757	4747801	4.52e-07	55.4	46	97.8261	4996919	9641634	249162	CENTRAL
Streptomyces sp. NEAU-S7GS2	Group_O	NZ_CP029541.1	chromosome	PhiC31	PhiC31	94.286	35	2	0	1	35	4902017	4902051	2.14e-07	55.4	35	100	4996919	9641634	94902	CENTRAL
Streptomyces sp. NEAU-S7GS2	Group_O	NZ_CP029541.1	chromosome	pSAM2	pSAM2	100	26	0	0	1	26	5353102	5353077	1.06e-05	48.2	26	100	4996919	9641634	356183	CENTRAL
Streptomyces sp. NEAU-S7GS2	Group_O	NZ_CP029541.1	chromosome	Micro1_6	Micro1_6	93.182	44	3	0	1	44	5737846	5737889	2.5e-10	67.1	46	95.6522	4996919	9641634	740927	CENTRAL
Streptomyces sp. NEAU-S7GS2	Group_O	NZ_CP029541.1	chromosome	Micro1_6	Micro1_6	93.023	43	3	0	2	44	5753629	5753671	8.72e-10	65.3	46	93.4783	4996919	9641634	756710	CENTRAL
Streptomyces sp. NEAU-S7GS2	Group_O	NZ_CP029541.1	chromosome	SV1	SV1	94.118	51	3	0	1	51	5858401	5858351	5.21e-14	79.7	52	98.0769	4996919	9641634	861482	CENTRAL
Streptomyces sp. NEAU-S7GS2	Group_O	NZ_CP029541.1	chromosome	PhiBT1	PhiBT1	97.059	34	1	0	3	36	6038639	6038606	6.81e-08	58.1	36	94.4444	4996919	9641634	1041720	CENTRAL
Streptomyces sp. NEAU-S7GS2	Group_O	NZ_CP029541.1	chromosome	VWB	VWB	96.875	32	0	1	15	45	6542585	6542554	1.82e-05	50.9	45	71.1111	4996919	9641634	1545666	CENTRAL
Streptomyces sp. NEAU-S7GS2	Group_O	NZ_CP029541.1	chromosome	R4	R4	97.959	49	1	0	2	50	7755154	7755106	1.13e-15	85.1	50	98	4996919	9641634	2758235	TERMINAL
Streptomyces sp. NEAU-S7GS2	Group_O	NZ_CP029541.1	chromosome	Samy	Samy_ALBIDO	87.234	47	6	0	2	48	8273386	8273432	4.49e-08	59	50	94	4996919	9641634	3276467	TERMINAL
Streptomyces sp. WAC 1438	Clade_II	NZ_CP029601.1	chromosome	VWB	VWB	96.875	32	0	1	15	45	2555296	2555327	1.82e-05	50.9	45	71.1111	4073734	8138328	1518438	CENTRAL
Streptomyces sp. WAC 1438	Clade_II	NZ_CP029601.1	chromosome	PhiBT1	PhiBT1	94.444	36	2	0	1	36	3059083	3059118	6.81e-08	57.2	36	100	4073734	8138328	1014651	CENTRAL
Streptomyces sp. WAC 1438	Clade_II	NZ_CP029601.1	chromosome	pSAM2	pSAM2	100	26	0	0	1	26	3733425	3733450	1.06e-05	48.2	26	100	4073734	8138328	340309	CENTRAL
Streptomyces sp. WAC 1438	Clade_II	NZ_CP029601.1	chromosome	TG1	TG1	94.595	37	2	0	10	46	3830238	3830274	3.71e-08	59	46	80.4348	4073734	8138328	243496	CENTRAL
Streptomyces sp. WAC 1438	Clade_II	NZ_CP029601.1	chromosome	Micro1_6	Micro1_6	90.698	43	4	0	2	44	4456891	4456933	1.06e-08	60.8	46	93.4783	4073734	8138328	383157	CENTRAL
Streptomyces sp. WAC 1438	Clade_II	NZ_CP029601.1	chromosome	SV1	SV1	92.308	52	4	0	1	52	4590050	4589999	1.82e-13	77	52	100	4073734	8138328	516316	CENTRAL
Streptomyces sp. WAC 1438	Clade_II	NZ_CP029601.1	chromosome	VWB	VWB	100	45	0	0	1	45	4670952	4670908	3.08e-15	82.4	45	100	4073734	8138328	597218	CENTRAL
Streptomyces sp. WAC 1438	Clade_II	NZ_CP029601.1	chromosome	VWB	VWB	100	45	0	0	1	45	4685628	4685584	3.08e-15	82.4	45	100	4073734	8138328	611894	CENTRAL
Streptomyces sp. WAC 1438	Clade_II	NZ_CP029601.1	chromosome	PhiJoe_OZJ_WTR	PhiJoe_OZJ_WTR	89.474	38	4	0	13	50	5568290	5568253	6.66e-06	51.8	50	76	4073734	8138328	1494556	CENTRAL
Streptomyces sp. WAC 1529	Clade_II	NZ_CP029617.1	chromosome	PhiJoe_OZJ_WTR	PhiJoe_OZJ_WTR	92	50	4	0	1	50	2687315	2687364	2.04e-12	73.4	50	100	4151901	8270461	1464586	CENTRAL
Streptomyces sp. WAC 1529	Clade_II	NZ_CP029617.1	chromosome	VWB	VWB	100	45	0	0	1	45	3484123	3484167	3.08e-15	82.4	45	100	4151901	8270461	667778	CENTRAL
Streptomyces sp. WAC 1529	Clade_II	NZ_CP029617.1	chromosome	Micro1_6	Micro1_6	90.698	43	4	0	2	44	3737913	3737871	1.06e-08	60.8	46	93.4783	4151901	8270461	413988	CENTRAL
Streptomyces sp. WAC 1529	Clade_II	NZ_CP029617.1	chromosome	TG1	TG1	91.111	45	4	0	2	46	4308574	4308530	8.72e-10	64.4	46	97.8261	4151901	8270461	156673	CENTRAL
Streptomyces sp. WAC 1529	Clade_II	NZ_CP029617.1	chromosome	pSAM2	pSAM2	100	26	0	0	1	26	4466343	4466318	1.06e-05	48.2	26	100	4151901	8270461	314442	CENTRAL
Streptomyces sp. WAC 1529	Clade_II	NZ_CP029617.1	chromosome	PhiBT1	PhiBT1	94.286	35	2	0	2	36	4996579	4996545	2.38e-07	55.4	36	97.2222	4151901	8270461	844678	CENTRAL
Streptomyces sp. WAC 1529	Clade_II	NZ_CP029617.1	chromosome	VWB	VWB	96.875	32	0	1	15	45	5695027	5694996	1.82e-05	50.9	45	71.1111	4151901	8270461	1543126	CENTRAL
Streptomyces sp. WAC 1529	Clade_II	NZ_CP029617.1	chromosome	R4	R4	95.745	47	2	0	3	49	6892907	6892861	1.67e-13	77	50	94	4151901	8270461	2741006	TERMINAL
Streptomyces sp. WAC 1529	Clade_II	NZ_CP029617.1	chromosome	Samy	Samy_ALBIDO	87.805	41	5	0	2	42	7157583	7157623	6.66e-06	52.7	50	82	4151901	8270461	3005682	TERMINAL
Streptomyces actuosus ATCC 25421	Clade_II	NZ_CP029788.1	chromosome	PhiJoe_OZJ_WTR	PhiJoe_OZJ_WTR	90	50	5	0	1	50	2848012	2848061	8.67e-11	68.9	50	100	4177876	8145579	1329864	CENTRAL
Streptomyces actuosus ATCC 25421	Clade_II	NZ_CP029788.1	chromosome	VWB	VWB	100	45	0	0	1	45	3630360	3630404	3.08e-15	82.4	45	100	4177876	8145579	547516	CENTRAL
Streptomyces actuosus ATCC 25421	Clade_II	NZ_CP029788.1	chromosome	VWB	VWB	100	43	0	0	3	45	3634715	3634757	3.75e-14	78.8	45	95.5556	4177876	8145579	543161	CENTRAL
Streptomyces actuosus ATCC 25421	Clade_II	NZ_CP029788.1	chromosome	SV1	SV1	98	50	1	0	1	50	3707592	3707641	3.51e-16	86.9	52	96.1538	4177876	8145579	470284	CENTRAL
Streptomyces actuosus ATCC 25421	Clade_II	NZ_CP029788.1	chromosome	Micro1_6	Micro1_6	90.698	43	4	0	2	44	3804710	3804668	1.06e-08	60.8	46	93.4783	4177876	8145579	373166	CENTRAL
Streptomyces actuosus ATCC 25421	Clade_II	NZ_CP029788.1	chromosome	PhiC31	PhiC31	91.429	35	3	0	1	35	4282324	4282290	9.1e-06	50.9	35	100	4177876	8145579	104448	CENTRAL
Streptomyces actuosus ATCC 25421	Clade_II	NZ_CP029788.1	chromosome	TG1	TG1	86.957	46	6	0	1	46	4429508	4429463	1.29e-07	57.2	46	100	4177876	8145579	251632	CENTRAL
Streptomyces actuosus ATCC 25421	Clade_II	NZ_CP029788.1	chromosome	pSAM2	pSAM2	100	26	0	0	1	26	4536470	4536445	1.06e-05	48.2	26	100	4177876	8145579	358594	CENTRAL
Streptomyces actuosus ATCC 25421	Clade_II	NZ_CP029788.1	chromosome	VWB	VWB	96.875	32	0	1	15	45	5693938	5693907	1.82e-05	50.9	45	71.1111	4177876	8145579	1516062	CENTRAL
Streptomyces actuosus ATCC 25421	Clade_II	NZ_CP029788.1	chromosome	R4	R4	97.674	43	1	0	3	45	6631941	6631899	2.04e-12	74.3	50	86	4177876	8145579	2454065	TERMINAL
Streptomyces actuosus ATCC 25421	Clade_II	NZ_CP029788.1	chromosome	Samy	Samy_AMBO	88.095	42	5	0	1	42	6800962	6801003	1.91e-06	54.5	50	84	4177876	8145579	2623086	TERMINAL
Streptomyces sp. YIM 121038	Clade_II	NZ_CP030771.1	chromosome	PhiJoe_OZJ_WTR	PhiJoe_OZJ_WTR	92	50	4	0	1	50	3513122	3513171	2.04e-12	73.4	50	100	4932372	10130554	1419250	CENTRAL
Streptomyces sp. YIM 121038	Clade_II	NZ_CP030771.1	chromosome	VWB	VWB	100	45	0	0	1	45	4274026	4274070	3.08e-15	82.4	45	100	4932372	10130554	658346	CENTRAL
Streptomyces sp. YIM 121038	Clade_II	NZ_CP030771.1	chromosome	VWB	VWB	100	43	0	0	3	45	4293727	4293769	3.75e-14	78.8	45	95.5556	4932372	10130554	638645	CENTRAL
Streptomyces sp. YIM 121038	Clade_II	NZ_CP030771.1	chromosome	VWB	VWB	100	43	0	0	3	45	4320570	4320612	3.75e-14	78.8	45	95.5556	4932372	10130554	611802	CENTRAL
Streptomyces sp. YIM 121038	Clade_II	NZ_CP030771.1	chromosome	Micro1_6	Micro1_6	93.182	44	3	0	1	44	4547201	4547158	2.5e-10	67.1	46	95.6522	4932372	10130554	385171	CENTRAL
Streptomyces sp. YIM 121038	Clade_II	NZ_CP030771.1	chromosome	PhiC31	PhiC31	94.286	35	2	0	1	35	5127948	5127914	2.14e-07	55.4	35	100	4932372	10130554	195576	CENTRAL
Streptomyces sp. YIM 121038	Clade_II	NZ_CP030771.1	chromosome	TG1	TG1	89.13	46	5	0	1	46	5237858	5237813	1.06e-08	61.7	46	100	4932372	10130554	305486	CENTRAL
Streptomyces sp. YIM 121038	Clade_II	NZ_CP030771.1	chromosome	pSAM2	pSAM2	100	26	0	0	1	26	5353552	5353527	1.06e-05	48.2	26	100	4932372	10130554	421180	CENTRAL
Streptomyces sp. YIM 121038	Clade_II	NZ_CP030771.1	chromosome	PhiBT1	PhiBT1	94.286	35	2	0	2	36	5941851	5941817	2.38e-07	55.4	36	97.2222	4932372	10130554	1009479	CENTRAL
Streptomyces sp. YIM 121038	Clade_II	NZ_CP030771.1	chromosome	VWB	VWB	96.875	32	0	1	15	45	6402259	6402290	1.82e-05	50.9	45	71.1111	4932372	10130554	1469887	CENTRAL
Streptomyces sp. YIM 121038	Clade_II	NZ_CP030771.1	chromosome	VWB	VWB	96.875	32	0	1	15	45	6419091	6419122	1.82e-05	50.9	45	71.1111	4932372	10130554	1486719	CENTRAL
Streptomyces sp. YIM 121038	Clade_II	NZ_CP030771.1	chromosome	VWB	VWB	96.875	32	0	1	15	45	6428895	6428926	1.82e-05	50.9	45	71.1111	4932372	10130554	1496523	CENTRAL
Streptomyces sp. YIM 121038	Clade_II	NZ_CP030771.1	chromosome	R4	R4	100	43	0	0	3	45	7408240	7408198	4.79e-14	78.8	50	86	4932372	10130554	2475868	TERMINAL
Streptomyces sp. YIM 121038	Clade_II	NZ_CP030771.1	chromosome	Samy	Samy_ALBIDO	92.857	42	3	0	2	43	7532988	7533029	3.69e-09	63.5	50	84	4932372	10130554	2600616	TERMINAL
Streptomyces paludis GSSD-12	Clade_I	NZ_CP031194.1	chromosome	PhiJoe_OZJ_WTR	PhiJoe_OZJ_WTR	94	50	3	0	1	50	2114290	2114339	1.67e-13	77.9	50	100	3546650	8454852	1432360	CENTRAL
Streptomyces paludis GSSD-12	Clade_I	NZ_CP031194.1	chromosome	VWB	VWB	86.486	37	5	0	2	38	2403376	2403412	0.000774	45.5	45	82.2222	3546650	8454852	1143274	CENTRAL
Streptomyces paludis GSSD-12	Clade_I	NZ_CP031194.1	chromosome	pSAM2	pSAM2	100	26	0	0	1	26	3198576	3198601	1.06e-05	48.2	26	100	3546650	8454852	348074	CENTRAL
Streptomyces paludis GSSD-12	Clade_I	NZ_CP031194.1	chromosome	Micro1_6	Micro1_6	90.698	43	4	0	2	44	4240085	4240127	1.06e-08	60.8	46	93.4783	3546650	8454852	693435	CENTRAL
Streptomyces paludis GSSD-12	Clade_I	NZ_CP031194.1	chromosome	Micro1_6	Micro1_6	90.909	44	4	0	1	44	4284978	4285021	3.05e-09	62.6	46	95.6522	3546650	8454852	738328	CENTRAL
Streptomyces paludis GSSD-12	Clade_I	NZ_CP031194.1	chromosome	SV1	SV1	94.118	51	3	0	1	51	4441412	4441362	5.21e-14	79.7	52	98.0769	3546650	8454852	894762	CENTRAL
Streptomyces paludis GSSD-12	Clade_I	NZ_CP031194.1	chromosome	VWB	VWB	100	45	0	0	1	45	4525094	4525050	3.08e-15	82.4	45	100	3546650	8454852	978444	CENTRAL
Streptomyces paludis GSSD-12	Clade_I	NZ_CP031194.1	chromosome	VWB	VWB	97.059	34	0	1	12	45	5495355	5495387	1.49e-06	54.5	45	75.5556	3546650	8454852	1948705	CENTRAL
Streptomyces paludis GSSD-12	Clade_I	NZ_CP031194.1	chromosome	Samy	Samy_AMBO	90	50	5	0	1	50	6721843	6721892	8.67e-11	68.9	50	100	3546650	8454852	3175193	TERMINAL
Streptoverticillium olivoreticuli subsp. olivoreticuli ATCC 31159	Group_O	NZ_CP031455.1	chromosome	TG1	TG1	91.111	45	4	0	2	46	2496519	2496475	8.72e-10	64.4	46	97.8261	5070680	8809793	2574161	CENTRAL
Streptoverticillium olivoreticuli subsp. olivoreticuli ATCC 31159	Group_O	NZ_CP031455.1	chromosome	PhiJoe_OZJ_WTR	PhiJoe_OZJ_WTR	94	50	3	0	1	50	3841161	3841210	1.67e-13	77.9	50	100	5070680	8809793	1229519	CENTRAL
Streptoverticillium olivoreticuli subsp. olivoreticuli ATCC 31159	Group_O	NZ_CP031455.1	chromosome	VWB	VWB	86.667	45	6	0	1	45	4480335	4480379	4.28e-07	55.4	45	100	5070680	8809793	590345	CENTRAL
Streptoverticillium olivoreticuli subsp. olivoreticuli ATCC 31159	Group_O	NZ_CP031455.1	chromosome	pSAM2	pSAM2	100	26	0	0	1	26	5360132	5360107	1.06e-05	48.2	26	100	5070680	8809793	289452	CENTRAL
Streptoverticillium olivoreticuli subsp. olivoreticuli ATCC 31159	Group_O	NZ_CP031455.1	chromosome	Micro1_6	Micro1_6	93.182	44	3	0	1	44	5701971	5702014	2.5e-10	67.1	46	95.6522	5070680	8809793	631291	CENTRAL
Streptoverticillium olivoreticuli subsp. olivoreticuli ATCC 31159	Group_O	NZ_CP031455.1	chromosome	VWB	VWB	96.875	32	0	1	15	45	6409056	6409025	1.82e-05	50.9	45	71.1111	5070680	8809793	1338376	CENTRAL
Streptoverticillium olivoreticuli subsp. olivoreticuli ATCC 31159	Group_O	NZ_CP031455.1	chromosome	R4	R4	100	44	0	0	3	46	7455719	7455676	1.37e-14	80.6	50	88	5070680	8809793	2385039	TERMINAL
Streptomyces koyangensis VK-A60T	Clade_II	NZ_CP031742.1	chromosome	Samy	Samy_ALBIDO	96	50	2	0	1	50	912348	912299	3.94e-15	82.4	50	100	3758930	7220839	2846582	TERMINAL
Streptomyces koyangensis VK-A60T	Clade_II	NZ_CP031742.1	chromosome	R4	R4	93.75	48	3	0	2	49	1069646	1069693	2.04e-12	74.3	50	96	3758930	7220839	2689284	TERMINAL
Streptomyces koyangensis VK-A60T	Clade_II	NZ_CP031742.1	chromosome	VWB	VWB	96.875	32	0	1	15	45	2159148	2159179	1.82e-05	50.9	45	71.1111	3758930	7220839	1599782	CENTRAL
Streptomyces koyangensis VK-A60T	Clade_II	NZ_CP031742.1	chromosome	VWB	VWB	100	45	0	0	1	45	2972571	2972615	3.08e-15	82.4	45	100	3758930	7220839	786359	CENTRAL
Streptomyces koyangensis VK-A60T	Clade_II	NZ_CP031742.1	chromosome	TG1	TG1	90.909	33	3	0	14	46	3545066	3545098	0.000234	47.3	46	71.7391	3758930	7220839	213864	CENTRAL
Streptomyces koyangensis VK-A60T	Clade_II	NZ_CP031742.1	chromosome	pSAM2	pSAM2	100	26	0	0	1	26	4054017	4053992	1.06e-05	48.2	26	100	3758930	7220839	295087	CENTRAL
Streptomyces koyangensis VK-A60T	Clade_II	NZ_CP031742.1	chromosome	Micro1_6	Micro1_6	90.698	43	4	0	2	44	4219198	4219240	1.06e-08	60.8	46	93.4783	3758930	7220839	460268	CENTRAL
Streptomyces koyangensis VK-A60T	Clade_II	NZ_CP031742.1	chromosome	PhiJoe_OZJ_WTR	PhiJoe_OZJ_WTR	82	50	9	0	1	50	5242836	5242787	2.33e-05	50.9	50	100	3758930	7220839	1483906	CENTRAL
Streptomyces sp. CC0208	Clade_II	NZ_CP031969.1	chromosome	Samy	Samy_AMBO	83.721	43	7	0	1	43	1539488	1539446	0.000283	47.3	50	86	4452248	9320089	2912760	TERMINAL
Streptomyces sp. CC0208	Clade_II	NZ_CP031969.1	chromosome	R4	R4	95.122	41	2	0	3	43	1715381	1715421	3.03e-10	66.2	50	82	4452248	9320089	2736867	TERMINAL
Streptomyces sp. CC0208	Clade_II	NZ_CP031969.1	chromosome	VWB	VWB	96.875	32	0	1	15	45	2891271	2891302	1.82e-05	50.9	45	71.1111	4452248	9320089	1560977	CENTRAL
Streptomyces sp. CC0208	Clade_II	NZ_CP031969.1	chromosome	PhiBT1	PhiBT1	97.059	34	1	0	3	36	3406274	3406307	6.81e-08	58.1	36	94.4444	4452248	9320089	1045974	CENTRAL
Streptomyces sp. CC0208	Clade_II	NZ_CP031969.1	chromosome	pSAM2	pSAM2	100	26	0	0	1	26	4040360	4040385	1.06e-05	48.2	26	100	4452248	9320089	411888	CENTRAL
Streptomyces sp. CC0208	Clade_II	NZ_CP031969.1	chromosome	TG1	TG1	91.304	46	4	0	1	46	4138491	4138536	2.5e-10	66.2	46	100	4452248	9320089	313757	CENTRAL
Streptomyces sp. CC0208	Clade_II	NZ_CP031969.1	chromosome	Micro1_6	Micro1_6	90.698	43	4	0	2	44	4855604	4855646	1.06e-08	60.8	46	93.4783	4452248	9320089	403356	CENTRAL
Streptomyces sp. CC0208	Clade_II	NZ_CP031969.1	chromosome	VWB	VWB	100	45	0	0	1	45	5116233	5116189	3.08e-15	82.4	45	100	4452248	9320089	663985	CENTRAL
Streptomyces sp. CC0208	Clade_II	NZ_CP031969.1	chromosome	PhiJoe_OZJ_WTR	PhiJoe_OZJ_WTR	88	50	6	0	1	50	5900134	5900085	1.06e-09	64.4	50	100	4452248	9320089	1447886	CENTRAL
Streptomyces sp. CC0208	Clade_II	NZ_CP031969.1	chromosome	VWB	VWB	93.939	33	2	0	9	41	9148840	9148808	5.22e-06	51.8	45	73.3333	4452248	9320089	4696592	TERMINAL
Streptomyces seoulensis KCTC 9819	Clade_II	NZ_CP032229.1	chromosome	PhiJoe_OZJ_WTR	PhiJoe_OZJ_WTR	96	50	2	0	1	50	2015081	2015130	3.94e-15	82.4	50	100	3129589	6339363	1114508	CENTRAL
Streptomyces seoulensis KCTC 9819	Clade_II	NZ_CP032229.1	chromosome	VWB	VWB	100	45	0	0	1	45	2663063	2663107	3.08e-15	82.4	45	100	3129589	6339363	466526	CENTRAL
Streptomyces seoulensis KCTC 9819	Clade_II	NZ_CP032229.1	chromosome	SV1	SV1	96	50	2	0	1	50	2726895	2726944	4.28e-15	82.4	52	96.1538	3129589	6339363	402694	CENTRAL
Streptomyces seoulensis KCTC 9819	Clade_II	NZ_CP032229.1	chromosome	Micro1_6	Micro1_6	90.698	43	4	0	2	44	2827981	2827939	1.06e-08	60.8	46	93.4783	3129589	6339363	301608	CENTRAL
Streptomyces seoulensis KCTC 9819	Clade_II	NZ_CP032229.1	chromosome	PhiC31	PhiC31	91.429	35	3	0	1	35	3245361	3245327	9.1e-06	50.9	35	100	3129589	6339363	115772	CENTRAL
Streptomyces seoulensis KCTC 9819	Clade_II	NZ_CP032229.1	chromosome	pSAM2	pSAM2	100	26	0	0	1	26	3386414	3386389	1.06e-05	48.2	26	100	3129589	6339363	256825	CENTRAL
Streptomyces seoulensis KCTC 9819	Clade_II	NZ_CP032229.1	chromosome	PhiBT1	PhiBT1	91.176	34	3	0	3	36	3820016	3819983	3.53e-05	49.1	36	94.4444	3129589	6339363	690427	CENTRAL
Streptomyces seoulensis KCTC 9819	Clade_II	NZ_CP032229.1	chromosome	VWB	VWB	96.875	32	0	1	15	45	4255524	4255493	1.82e-05	50.9	45	71.1111	3129589	6339363	1125935	CENTRAL
Streptomyces seoulensis KCTC 9819	Clade_II	NZ_CP032229.1	chromosome	R4	R4	87.805	41	5	0	3	43	5118832	5118792	6.66e-06	52.7	50	82	3129589	6339363	1989243	TERMINAL
Streptomyces griseorubiginosus 3	Clade_II	NZ_CP032427.1	chromosome	Samy	Samy_ALBIDO	82.979	47	8	0	2	48	1978122	1978076	2.33e-05	50	50	94	4807191	9512378	2829069	TERMINAL
Streptomyces griseorubiginosus 3	Clade_II	NZ_CP032427.1	chromosome	R4	R4	95.238	42	2	0	2	43	2106459	2106500	8.67e-11	68	50	84	4807191	9512378	2700732	TERMINAL
Streptomyces griseorubiginosus 3	Clade_II	NZ_CP032427.1	chromosome	VWB	VWB	96.875	32	0	1	15	45	3238974	3239005	1.82e-05	50.9	45	71.1111	4807191	9512378	1568217	CENTRAL
Streptomyces griseorubiginosus 3	Clade_II	NZ_CP032427.1	chromosome	PhiBT1	PhiBT1	97.059	34	1	0	3	36	3755208	3755241	6.81e-08	58.1	36	94.4444	4807191	9512378	1051983	CENTRAL
Streptomyces griseorubiginosus 3	Clade_II	NZ_CP032427.1	chromosome	pSAM2	pSAM2	100	26	0	0	1	26	4420966	4420991	1.06e-05	48.2	26	100	4807191	9512378	386225	CENTRAL
Streptomyces griseorubiginosus 3	Clade_II	NZ_CP032427.1	chromosome	TG1	TG1	91.304	46	4	0	1	46	4519326	4519371	2.5e-10	66.2	46	100	4807191	9512378	287865	CENTRAL
Streptomyces griseorubiginosus 3	Clade_II	NZ_CP032427.1	chromosome	SV1	SV1	92	50	4	0	1	50	5320905	5320856	2.22e-12	73.4	52	96.1538	4807191	9512378	513714	CENTRAL
Streptomyces griseorubiginosus 3	Clade_II	NZ_CP032427.1	chromosome	VWB	VWB	97.778	45	1	0	1	45	5446097	5446053	1.31e-13	77.9	45	100	4807191	9512378	638906	CENTRAL
Streptomyces griseorubiginosus 3	Clade_II	NZ_CP032427.1	chromosome	PhiJoe_OZJ_WTR	PhiJoe_OZJ_WTR	97.368	38	1	0	13	50	6251014	6250977	1.06e-09	65.3	50	76	4807191	9512378	1443823	CENTRAL
Streptomyces hundungensis BH38	Clade_I	NZ_CP032698.1	chromosome	Samy	Samy_VENE	94	50	3	0	1	50	1791878	1791829	1.67e-13	77.9	50	100	4346684	8393044	2554806	TERMINAL
Streptomyces hundungensis BH38	Clade_I	NZ_CP032698.1	chromosome	R4	R4	89.583	48	5	0	2	49	1910481	1910528	1.06e-09	65.3	50	96	4346684	8393044	2436203	TERMINAL
Streptomyces hundungensis BH38	Clade_I	NZ_CP032698.1	chromosome	VWB	VWB	96.875	32	0	1	15	45	2887256	2887287	1.82e-05	50.9	45	71.1111	4346684	8393044	1459428	CENTRAL
Streptomyces hundungensis BH38	Clade_I	NZ_CP032698.1	chromosome	Micro1_6	Micro1_6	100	44	0	0	1	44	4017273	4017230	1.13e-14	80.6	46	95.6522	4346684	8393044	329411	CENTRAL
Streptomyces hundungensis BH38	Clade_I	NZ_CP032698.1	chromosome	PhiC31	PhiC31	94.286	35	2	0	1	35	4434879	4434845	2.14e-07	55.4	35	100	4346684	8393044	88195	CENTRAL
Streptomyces hundungensis BH38	Clade_I	NZ_CP032698.1	chromosome	TG1	TG1	88.889	45	5	0	2	46	4587249	4587205	3.71e-08	59.9	46	97.8261	4346684	8393044	240565	CENTRAL
Streptomyces hundungensis BH38	Clade_I	NZ_CP032698.1	chromosome	pSAM2	pSAM2	100	26	0	0	1	26	4655517	4655492	1.06e-05	48.2	26	100	4346684	8393044	308833	CENTRAL
Streptomyces hundungensis BH38	Clade_I	NZ_CP032698.1	chromosome	SV1	SV1	92	50	4	0	1	50	4806899	4806850	2.22e-12	73.4	52	96.1538	4346684	8393044	460215	CENTRAL
Streptomyces hundungensis BH38	Clade_I	NZ_CP032698.1	chromosome	VWB	VWB	100	45	0	0	1	45	4945198	4945154	3.08e-15	82.4	45	100	4346684	8393044	598514	CENTRAL
Streptomyces hundungensis BH38	Clade_I	NZ_CP032698.1	chromosome	PhiJoe_OZJ_WTR	PhiJoe_OZJ_WTR	90	50	5	0	1	50	5696653	5696604	8.67e-11	68.9	50	100	4346684	8393044	1349969	CENTRAL
Streptomyces albus ZD11	Clade_II	NZ_CP033071.1	chromosome	Samy	Samy_VENE	96	50	2	0	1	50	603631	603582	3.94e-15	82.4	50	100	4365581	8317371	3761950	TERMINAL
Streptomyces albus ZD11	Clade_II	NZ_CP033071.1	chromosome	TG1	TG1	91.304	46	4	0	1	46	701079	701124	2.5e-10	66.2	46	100	4365581	8317371	3664502	TERMINAL
Streptomyces albus ZD11	Clade_II	NZ_CP033071.1	chromosome	R4	R4	95.455	44	2	0	2	45	782110	782153	7.12e-12	71.6	50	88	4365581	8317371	3583471	TERMINAL
Streptomyces albus ZD11	Clade_II	NZ_CP033071.1	chromosome	VWB	VWB	96.875	32	0	1	15	45	2471435	2471404	1.82e-05	50.9	45	71.1111	4365581	8317371	1894146	CENTRAL
Streptomyces albus ZD11	Clade_II	NZ_CP033071.1	chromosome	pSAM2	pSAM2	100	26	0	0	1	26	3687543	3687568	1.06e-05	48.2	26	100	4365581	8317371	678038	CENTRAL
Streptomyces albus ZD11	Clade_II	NZ_CP033071.1	chromosome	TG1	TG1	86.957	46	6	0	1	46	3845694	3845739	1.29e-07	57.2	46	100	4365581	8317371	519887	CENTRAL
Streptomyces albus ZD11	Clade_II	NZ_CP033071.1	chromosome	PhiC31	PhiC31	94.286	35	2	0	1	35	4253977	4253943	2.14e-07	55.4	35	100	4365581	8317371	111604	CENTRAL
Streptomyces albus ZD11	Clade_II	NZ_CP033071.1	chromosome	Micro1_6	Micro1_6	90.698	43	4	0	2	44	4900465	4900507	1.06e-08	60.8	46	93.4783	4365581	8317371	534884	CENTRAL
Streptomyces albus ZD11	Clade_II	NZ_CP033071.1	chromosome	SV1	SV1	91.111	45	4	0	4	48	5044281	5044237	1.15e-09	64.4	52	86.5385	4365581	8317371	678700	CENTRAL
Streptomyces albus ZD11	Clade_II	NZ_CP033071.1	chromosome	VWB	VWB	100	45	0	0	1	45	5115514	5115558	3.08e-15	82.4	45	100	4365581	8317371	749933	CENTRAL
Streptomyces albus ZD11	Clade_II	NZ_CP033071.1	chromosome	VWB	VWB	100	45	0	0	1	45	5125065	5125109	3.08e-15	82.4	45	100	4365581	8317371	759484	CENTRAL
Streptomyces albus ZD11	Clade_II	NZ_CP033071.1	chromosome	PhiBT1	PhiBT1	91.176	34	3	0	3	36	5583023	5582990	3.53e-05	49.1	36	94.4444	4365581	8317371	1217442	CENTRAL
Streptomyces albus ZD11	Clade_II	NZ_CP033071.1	chromosome	PhiJoe_OZJ_WTR	PhiJoe_OZJ_WTR	90	50	5	0	1	50	6166470	6166421	8.67e-11	68.9	50	100	4365581	8317371	1800889	CENTRAL
Streptomyces sp. ADI95-16	Clade_I	NZ_CP033581.1	chromosome	PhiJoe_OZJ_WTR	PhiJoe_OZJ_WTR	94	50	3	0	1	50	3049650	3049699	1.67e-13	77.9	50	100	4230608	8184000	1180958	CENTRAL
Streptomyces sp. ADI95-16	Clade_I	NZ_CP033581.1	chromosome	VWB	VWB	100	45	0	0	1	45	3691587	3691631	3.08e-15	82.4	45	100	4230608	8184000	539021	CENTRAL
Streptomyces sp. ADI95-16	Clade_I	NZ_CP033581.1	chromosome	Micro1_6	Micro1_6	90.698	43	4	0	2	44	3901619	3901577	1.06e-08	60.8	46	93.4783	4230608	8184000	328989	CENTRAL
Streptomyces sp. ADI95-16	Clade_I	NZ_CP033581.1	chromosome	Micro1_6	Micro1_6	90.698	43	4	0	2	44	3917201	3917159	1.06e-08	60.8	46	93.4783	4230608	8184000	313407	CENTRAL
Streptomyces sp. ADI95-16	Clade_I	NZ_CP033581.1	chromosome	TG1	TG1	89.189	37	4	0	10	46	4430685	4430649	1.92e-05	50	46	80.4348	4230608	8184000	200077	CENTRAL
Streptomyces sp. ADI95-16	Clade_I	NZ_CP033581.1	chromosome	pSAM2	pSAM2	100	26	0	0	1	26	4522770	4522745	1.06e-05	48.2	26	100	4230608	8184000	292162	CENTRAL
Streptomyces sp. ADI95-16	Clade_I	NZ_CP033581.1	chromosome	VWB	VWB	97.059	34	0	1	12	45	5505529	5505497	1.49e-06	54.5	45	75.5556	4230608	8184000	1274921	CENTRAL
Streptomyces sp. ADI95-16	Clade_I	NZ_CP033581.1	chromosome	VWB	VWB	96.875	32	0	1	15	45	5509931	5509900	1.82e-05	50.9	45	71.1111	4230608	8184000	1279323	CENTRAL
Streptomyces sp. ADI95-16	Clade_I	NZ_CP033581.1	chromosome	Samy	Samy_AMBO	95.349	43	2	0	1	43	6455521	6455563	2.48e-11	69.8	50	86	4230608	8184000	2224913	TERMINAL
Streptomyces sp. ADI95-16	Clade_I	NZ_CP033581.1	chromosome	R4	R4	90.476	42	4	0	2	43	7426599	7426558	4.49e-08	59	50	84	4230608	8184000	3195991	TERMINAL
Streptomyces sp. ADI95-16	Clade_I	NZ_CP033582.1	plasmid	TG1	TG1	90	40	4	0	7	46	365790	365751	4.52e-07	55.4	46	86.9565	NA	NA	NA	PLASMID
Streptomyces ficellus NRRL 8067	Clade_I	NZ_CP034279.1	chromosome	Samy	Samy_ALBIDO	87.805	41	5	0	2	42	1227727	1227687	6.66e-06	52.7	50	82	NA	NA	2400506	TERMINAL
Streptomyces ficellus NRRL 8067	Clade_I	NZ_CP034279.1	chromosome	R4	R4	97.917	48	1	0	2	49	1341329	1341376	3.94e-15	83.3	50	96	NA	NA	2286904	TERMINAL
Streptomyces ficellus NRRL 8067	Clade_I	NZ_CP034279.1	chromosome	VWB	VWB	96.875	32	0	1	15	45	2314954	2314985	1.82e-05	50.9	45	71.1111	3628233	7078240	1313279	CENTRAL
Streptomyces ficellus NRRL 8067	Clade_I	NZ_CP034279.1	chromosome	VWB	VWB	96.875	32	0	1	15	45	2332978	2333009	1.82e-05	50.9	45	71.1111	3628233	7078240	1295255	CENTRAL
Streptomyces ficellus NRRL 8067	Clade_I	NZ_CP034279.1	chromosome	PhiBT1	PhiBT1	91.429	35	3	0	2	36	2822343	2822377	1.01e-05	50.9	36	97.2222	3628233	7078240	805890	CENTRAL
Streptomyces ficellus NRRL 8067	Clade_I	NZ_CP034279.1	chromosome	pSAM2	pSAM2	100	26	0	0	1	26	3342578	3342603	1.06e-05	48.2	26	100	3628233	7078240	285655	CENTRAL
Streptomyces ficellus NRRL 8067	Clade_I	NZ_CP034279.1	chromosome	Micro1_6	Micro1_6	100	44	0	0	1	44	3954508	3954551	1.13e-14	80.6	46	95.6522	3628233	7078240	326275	CENTRAL
Streptomyces ficellus NRRL 8067	Clade_I	NZ_CP034279.1	chromosome	Micro1_6	Micro1_6	100	43	0	0	2	44	3964372	3964414	3.96e-14	78.8	46	93.4783	3628233	7078240	336139	CENTRAL
Streptomyces ficellus NRRL 8067	Clade_I	NZ_CP034279.1	chromosome	SV1	SV1	88	50	6	0	1	50	4087610	4087561	1.15e-09	64.4	52	96.1538	3628233	7078240	459377	CENTRAL
Streptomyces ficellus NRRL 8067	Clade_I	NZ_CP034279.1	chromosome	VWB	VWB	95.349	43	2	0	3	45	4198413	4198371	1.94e-11	69.8	45	95.5556	3628233	7078240	570180	CENTRAL
Streptomyces ficellus NRRL 8067	Clade_I	NZ_CP034279.1	chromosome	VWB	VWB	100	45	0	0	1	45	4204993	4204949	3.08e-15	82.4	45	100	3628233	7078240	576760	CENTRAL
Streptomyces ficellus NRRL 8067	Clade_I	NZ_CP034279.1	chromosome	PhiJoe_OZJ_WTR	PhiJoe_OZJ_WTR	83.333	48	8	0	3	50	4930928	4930881	6.66e-06	51.8	50	96	3628233	7078240	1302695	CENTRAL
Streptomyces sp. W1SF4	Clade_I	NZ_CP034350.1	chromosome	VWB	VWB	100	45	0	0	1	45	3231548	3231592	3.08e-15	82.4	45	100	3756924	7272878	525376	CENTRAL
Streptomyces sp. W1SF4	Clade_I	NZ_CP034350.1	chromosome	pSAM2	pSAM2	100	26	0	0	1	26	3517333	3517358	1.06e-05	48.2	26	100	3756924	7272878	239591	CENTRAL
Streptomyces sp. W1SF4	Clade_I	NZ_CP034350.1	chromosome	TG1	TG1	92.5	40	3	0	7	46	3573184	3573223	3.71e-08	59.9	46	86.9565	3756924	7272878	183740	CENTRAL
Streptomyces sp. W1SF4	Clade_I	NZ_CP034350.1	chromosome	VWB	VWB	96.875	32	0	1	15	45	5141315	5141284	1.82e-05	50.9	45	71.1111	3756924	7272878	1384391	CENTRAL
Streptomyces sp. W1SF4	Clade_I	NZ_CP034350.1	chromosome	Samy	Samy_ALBIDO	93.878	49	3	0	2	50	6250905	6250953	5.84e-13	76.1	50	98	3756924	7272878	2493981	TERMINAL
Streptomyces sp. W1SF4	Clade_I	NZ_CP034350.1	chromosome	R4	R4	100	39	0	0	5	43	6748538	6748576	7.12e-12	71.6	50	78	3756924	7272878	2991614	TERMINAL
Streptomyces sp. KPB2	Clade_II	NZ_CP034353.1	chromosome	Samy	Samy_LIV	92	50	4	0	1	50	1365350	1365301	2.04e-12	73.4	50	100	4136281	8082236	2770931	TERMINAL
Streptomyces sp. KPB2	Clade_II	NZ_CP034353.1	chromosome	R4	R4	100	48	0	0	2	49	1602115	1602162	9.26e-17	87.8	50	96	4136281	8082236	2534166	TERMINAL
Streptomyces sp. KPB2	Clade_II	NZ_CP034353.1	chromosome	VWB	VWB	96.875	32	0	1	15	45	2725524	2725555	1.82e-05	50.9	45	71.1111	4136281	8082236	1410757	CENTRAL
Streptomyces sp. KPB2	Clade_II	NZ_CP034353.1	chromosome	PhiBT1	PhiBT1	100	36	0	0	1	36	3220043	3220078	1.32e-10	66.2	36	100	4136281	8082236	916238	CENTRAL
Streptomyces sp. KPB2	Clade_II	NZ_CP034353.1	chromosome	pSAM2	pSAM2	100	26	0	0	1	26	3840662	3840687	1.06e-05	48.2	26	100	4136281	8082236	295619	CENTRAL
Streptomyces sp. KPB2	Clade_II	NZ_CP034353.1	chromosome	PhiC31	PhiC31	97.143	35	1	0	1	35	4046933	4046967	1.76e-08	59.9	35	100	4136281	8082236	89348	CENTRAL
Streptomyces sp. KPB2	Clade_II	NZ_CP034353.1	chromosome	Micro1_6	Micro1_6	93.023	43	3	0	1	43	4490198	4490240	8.72e-10	65.3	46	93.4783	4136281	8082236	353917	CENTRAL
Streptomyces sp. KPB2	Clade_II	NZ_CP034353.1	chromosome	SV1	SV1	96.154	52	2	0	1	52	4640028	4639977	3.51e-16	86	52	100	4136281	8082236	503747	CENTRAL
Streptomyces sp. KPB2	Clade_II	NZ_CP034353.1	chromosome	VWB	VWB	97.778	45	1	0	1	45	4725537	4725493	1.31e-13	77.9	45	100	4136281	8082236	589256	CENTRAL
Streptomyces sp. KPB2	Clade_II	NZ_CP034353.1	chromosome	VWB	VWB	100	44	0	0	2	45	4730631	4730588	1.08e-14	80.6	45	97.7778	4136281	8082236	594350	CENTRAL
Streptomyces sp. KPB2	Clade_II	NZ_CP034353.1	chromosome	VWB	VWB	100	45	0	0	1	45	4743593	4743549	3.08e-15	82.4	45	100	4136281	8082236	607312	CENTRAL
Streptomyces sp. KPB2	Clade_II	NZ_CP034353.1	chromosome	PhiJoe_OZJ_WTR	PhiJoe_OZJ_WTR	87.5	48	6	0	3	50	5442965	5442918	1.29e-08	60.8	50	96	4136281	8082236	1306684	CENTRAL
Streptomyces aquilus GGCR-6	Clade_II	NZ_CP034463.1	chromosome	PhiJoe_OZJ_WTR	PhiJoe_OZJ_WTR	94.737	38	2	0	13	50	3743208	3743245	1.29e-08	60.8	50	76	5404687	10393987	1661479	CENTRAL
Streptomyces aquilus GGCR-6	Clade_II	NZ_CP034463.1	chromosome	VWB	VWB	100	45	0	0	1	45	4751907	4751951	3.08e-15	82.4	45	100	5404687	10393987	652780	CENTRAL
Streptomyces aquilus GGCR-6	Clade_II	NZ_CP034463.1	chromosome	SV1	SV1	96	50	2	0	1	50	4890645	4890694	4.28e-15	82.4	52	96.1538	5404687	10393987	514042	CENTRAL
Streptomyces aquilus GGCR-6	Clade_II	NZ_CP034463.1	chromosome	Micro1_6	Micro1_6	90.698	43	4	0	2	44	5061135	5061093	1.06e-08	60.8	46	93.4783	5404687	10393987	343552	CENTRAL
Streptomyces aquilus GGCR-6	Clade_II	NZ_CP034463.1	chromosome	TG1	TG1	89.13	46	5	0	1	46	5740482	5740437	1.06e-08	61.7	46	100	5404687	10393987	335795	CENTRAL
Streptomyces aquilus GGCR-6	Clade_II	NZ_CP034463.1	chromosome	pSAM2	pSAM2	100	26	0	0	1	26	5828026	5828001	1.06e-05	48.2	26	100	5404687	10393987	423339	CENTRAL
Streptomyces aquilus GGCR-6	Clade_II	NZ_CP034463.1	chromosome	PhiBT1	PhiBT1	91.176	34	3	0	3	36	6504846	6504813	3.53e-05	49.1	36	94.4444	5404687	10393987	1100159	CENTRAL
Streptomyces aquilus GGCR-6	Clade_II	NZ_CP034463.1	chromosome	VWB	VWB	86.667	45	5	1	1	45	7048040	7047997	5.22e-06	51.8	45	100	5404687	10393987	1643353	CENTRAL
Streptomyces aquilus GGCR-6	Clade_II	NZ_CP034463.1	chromosome	VWB	VWB	86.364	44	5	1	2	45	7066412	7066370	1.82e-05	50	45	97.7778	5404687	10393987	1661725	CENTRAL
Streptomyces aquilus GGCR-6	Clade_II	NZ_CP034463.1	chromosome	R4	R4	91.667	48	4	0	2	49	8138449	8138402	2.48e-11	69.8	50	96	5404687	10393987	2733762	TERMINAL
Streptomyces aquilus GGCR-6	Clade_II	NZ_CP034463.1	chromosome	Samy	Samy_LIV	85.714	42	6	0	2	43	8266542	8266583	2.33e-05	50	50	84	5404687	10393987	2861855	TERMINAL
Streptomyces luteoverticillatus CGMCC 15060	Group_O	NZ_CP034587.1	chromosome	PhiJoe_OZJ_WTR	PhiJoe_OZJ_WTR	100	50	0	0	1	50	2413774	2413823	7.6e-18	91.5	50	100	3620137	7367863	1206363	CENTRAL
Streptomyces luteoverticillatus CGMCC 15060	Group_O	NZ_CP034587.1	chromosome	VWB	VWB	86.667	45	6	0	1	45	3052756	3052712	4.28e-07	55.4	45	100	3620137	7367863	567381	CENTRAL
Streptomyces luteoverticillatus CGMCC 15060	Group_O	NZ_CP034587.1	chromosome	TG1	TG1	87.5	40	5	0	7	46	3483281	3483242	1.92e-05	50.9	46	86.9565	3620137	7367863	136856	CENTRAL
Streptomyces luteoverticillatus CGMCC 15060	Group_O	NZ_CP034587.1	chromosome	pSAM2	pSAM2	100	26	0	0	1	26	3876924	3876899	1.06e-05	48.2	26	100	3620137	7367863	256787	CENTRAL
Streptomyces luteoverticillatus CGMCC 15060	Group_O	NZ_CP034587.1	chromosome	Micro1_6	Micro1_6	88.636	44	5	0	1	44	4201518	4201561	1.29e-07	58.1	46	95.6522	3620137	7367863	581381	CENTRAL
Streptomyces luteoverticillatus CGMCC 15060	Group_O	NZ_CP034587.1	chromosome	VWB	VWB	86.667	45	5	1	1	45	4916641	4916598	5.22e-06	51.8	45	100	3620137	7367863	1296504	CENTRAL
Streptomyces luteoverticillatus CGMCC 15060	Group_O	NZ_CP034587.1	chromosome	VWB	VWB	96.875	32	0	1	15	45	4940678	4940647	1.82e-05	50.9	45	71.1111	3620137	7367863	1320541	CENTRAL
Streptomyces luteoverticillatus CGMCC 15060	Group_O	NZ_CP034587.1	chromosome	R4	R4	97.778	45	1	0	2	46	5706530	5706486	1.67e-13	77.9	50	90	3620137	7367863	2086393	TERMINAL
Streptomyces griseoviridis F1-27	Clade_II	NZ_CP034687.1	chromosome	Samy	Samy_VENE	86.047	43	6	0	1	43	1564660	1564618	6.66e-06	51.8	50	86	4346122	8963414	2781462	TERMINAL
Streptomyces griseoviridis F1-27	Clade_II	NZ_CP034687.1	chromosome	R4	R4	97.917	48	1	0	2	49	1713724	1713771	3.94e-15	83.3	50	96	4346122	8963414	2632398	TERMINAL
Streptomyces griseoviridis F1-27	Clade_II	NZ_CP034687.1	chromosome	VWB	VWB	96.875	32	0	1	15	45	2989626	2989657	1.82e-05	50.9	45	71.1111	4346122	8963414	1356496	CENTRAL
Streptomyces griseoviridis F1-27	Clade_II	NZ_CP034687.1	chromosome	PhiBT1	PhiBT1	94.286	35	2	0	2	36	3489735	3489769	2.38e-07	55.4	36	97.2222	4346122	8963414	856387	CENTRAL
Streptomyces griseoviridis F1-27	Clade_II	NZ_CP034687.1	chromosome	pSAM2	pSAM2	100	26	0	0	1	26	4057139	4057164	1.06e-05	48.2	26	100	4346122	8963414	288983	CENTRAL
Streptomyces griseoviridis F1-27	Clade_II	NZ_CP034687.1	chromosome	PhiC31	PhiC31	91.429	35	3	0	1	35	4254049	4254083	9.1e-06	50.9	35	100	4346122	8963414	92073	CENTRAL
Streptomyces griseoviridis F1-27	Clade_II	NZ_CP034687.1	chromosome	Micro1_6	Micro1_6	93.333	45	3	0	1	45	4719725	4719769	7.16e-11	68.9	46	97.8261	4346122	8963414	373603	CENTRAL
Streptomyces griseoviridis F1-27	Clade_II	NZ_CP034687.1	chromosome	SV1	SV1	96	50	2	0	1	50	4864078	4864029	4.28e-15	82.4	52	96.1538	4346122	8963414	517956	CENTRAL
Streptomyces griseoviridis F1-27	Clade_II	NZ_CP034687.1	chromosome	VWB	VWB	100	45	0	0	1	45	5006956	5006912	3.08e-15	82.4	45	100	4346122	8963414	660834	CENTRAL
Streptomyces griseoviridis F1-27	Clade_II	NZ_CP034687.1	chromosome	PhiJoe_OZJ_WTR	PhiJoe_OZJ_WTR	90	50	5	0	1	50	5873197	5873148	8.67e-11	68.9	50	100	4346122	8963414	1527075	CENTRAL
Streptomyces sp. SS52	Clade_II	NZ_CP039123.1	chromosome	PhiJoe_OZJ_WTR	PhiJoe_OZJ_WTR	82	50	9	0	1	50	2806008	2806057	2.33e-05	50.9	50	100	3992717	8184045	1186709	CENTRAL
Streptomyces sp. SS52	Clade_II	NZ_CP039123.1	chromosome	VWB	VWB	100	45	0	0	1	45	3463863	3463907	3.08e-15	82.4	45	100	3992717	8184045	528854	CENTRAL
Streptomyces sp. SS52	Clade_II	NZ_CP039123.1	chromosome	VWB	VWB	100	43	0	0	3	45	3479387	3479429	3.75e-14	78.8	45	95.5556	3992717	8184045	513330	CENTRAL
Streptomyces sp. SS52	Clade_II	NZ_CP039123.1	chromosome	SV1	SV1	93.478	46	3	0	5	50	3551782	3551827	2.7e-11	70.7	52	88.4615	3992717	8184045	440935	CENTRAL
Streptomyces sp. SS52	Clade_II	NZ_CP039123.1	chromosome	Micro1_6	Micro1_6	93.182	44	3	0	1	44	3674756	3674713	2.5e-10	67.1	46	95.6522	3992717	8184045	317961	CENTRAL
Streptomyces sp. SS52	Clade_II	NZ_CP039123.1	chromosome	PhiC31	PhiC31	100	35	0	0	1	35	4097697	4097663	4.13e-10	64.4	35	100	3992717	8184045	104980	CENTRAL
Streptomyces sp. SS52	Clade_II	NZ_CP039123.1	chromosome	pSAM2	pSAM2	100	26	0	0	1	26	4332849	4332824	1.06e-05	48.2	26	100	3992717	8184045	340132	CENTRAL
Streptomyces sp. SS52	Clade_II	NZ_CP039123.1	chromosome	PhiBT1	PhiBT1	97.143	35	1	0	2	36	4916579	4916545	1.95e-08	59.9	36	97.2222	3992717	8184045	923862	CENTRAL
Streptomyces sp. SS52	Clade_II	NZ_CP039123.1	chromosome	VWB	VWB	96.875	32	0	1	15	45	5366616	5366585	1.82e-05	50.9	45	71.1111	3992717	8184045	1373899	CENTRAL
Streptomyces sp. SS52	Clade_II	NZ_CP039123.1	chromosome	R4	R4	91.837	49	4	0	2	50	6245776	6245728	7.12e-12	71.6	50	98	3992717	8184045	2253059	TERMINAL
Streptomyces sp. SS52	Clade_II	NZ_CP039123.1	chromosome	Samy	Samy_VENE	96	50	2	0	1	50	6736633	6736682	3.94e-15	82.4	50	100	3992717	8184045	2743916	TERMINAL
Streptomyces spectabilis NRRL 2792	Clade_II	NZ_CP040916.1	chromosome	PhiJoe_OZJ_WTR	PhiJoe_OZJ_WTR	95.833	48	2	0	3	50	3295390	3295437	4.79e-14	78.8	50	96	4652889	9505665	1357499	CENTRAL
Streptomyces spectabilis NRRL 2792	Clade_II	NZ_CP040916.1	chromosome	VWB	VWB	100	45	0	0	1	45	4040065	4040109	3.08e-15	82.4	45	100	4652889	9505665	612824	CENTRAL
Streptomyces spectabilis NRRL 2792	Clade_II	NZ_CP040916.1	chromosome	Micro1_6	Micro1_6	93.182	44	3	0	1	44	4264681	4264638	2.5e-10	67.1	46	95.6522	4652889	9505665	388208	CENTRAL
Streptomyces spectabilis NRRL 2792	Clade_II	NZ_CP040916.1	chromosome	PhiC31	PhiC31	94.286	35	2	0	1	35	4768057	4768023	2.14e-07	55.4	35	100	4652889	9505665	115168	CENTRAL
Streptomyces spectabilis NRRL 2792	Clade_II	NZ_CP040916.1	chromosome	TG1	TG1	89.13	46	5	0	1	46	4873735	4873690	1.06e-08	61.7	46	100	4652889	9505665	220846	CENTRAL
Streptomyces spectabilis NRRL 2792	Clade_II	NZ_CP040916.1	chromosome	pSAM2	pSAM2	100	26	0	0	1	26	4969800	4969775	1.06e-05	48.2	26	100	4652889	9505665	316911	CENTRAL
Streptomyces spectabilis NRRL 2792	Clade_II	NZ_CP040916.1	chromosome	PhiBT1	PhiBT1	94.286	35	2	0	2	36	5582440	5582406	2.38e-07	55.4	36	97.2222	4652889	9505665	929551	CENTRAL
Streptomyces spectabilis NRRL 2792	Clade_II	NZ_CP040916.1	chromosome	VWB	VWB	96.875	32	0	1	15	45	6058993	6059024	1.82e-05	50.9	45	71.1111	4652889	9505665	1406104	CENTRAL
Streptomyces spectabilis NRRL 2792	Clade_II	NZ_CP040916.1	chromosome	R4	R4	97.917	48	1	0	2	49	7124607	7124560	3.94e-15	83.3	50	96	4652889	9505665	2471718	TERMINAL
Streptomyces spectabilis NRRL 2792	Clade_II	NZ_CP040916.1	chromosome	Samy	Samy_ALBIDO	90.476	42	4	0	2	43	7254630	7254671	4.49e-08	59	50	84	4652889	9505665	2601741	TERMINAL
Streptomyces griseorubiginosus BTU6	Clade_II	NZ_CP041168.1	chromosome	PhiJoe_OZJ_WTR	PhiJoe_OZJ_WTR	94	50	3	0	1	50	3209739	3209788	1.67e-13	77.9	50	100	4625085	9226027	1415346	CENTRAL
Streptomyces griseorubiginosus BTU6	Clade_II	NZ_CP041168.1	chromosome	VWB	VWB	97.778	45	1	0	1	45	4009278	4009322	1.31e-13	77.9	45	100	4625085	9226027	615807	CENTRAL
Streptomyces griseorubiginosus BTU6	Clade_II	NZ_CP041168.1	chromosome	SV1	SV1	90	50	5	0	1	50	4126655	4126704	9.42e-11	68.9	52	96.1538	4625085	9226027	498430	CENTRAL
Streptomyces griseorubiginosus BTU6	Clade_II	NZ_CP041168.1	chromosome	Micro1_6	Micro1_6	90.698	43	4	0	2	44	4230057	4230015	1.06e-08	60.8	46	93.4783	4625085	9226027	395028	CENTRAL
Streptomyces griseorubiginosus BTU6	Clade_II	NZ_CP041168.1	chromosome	TG1	TG1	91.304	46	4	0	1	46	4871277	4871232	2.5e-10	66.2	46	100	4625085	9226027	246192	CENTRAL
Streptomyces griseorubiginosus BTU6	Clade_II	NZ_CP041168.1	chromosome	pSAM2	pSAM2	100	26	0	0	1	26	5048946	5048921	1.06e-05	48.2	26	100	4625085	9226027	423861	CENTRAL
Streptomyces griseorubiginosus BTU6	Clade_II	NZ_CP041168.1	chromosome	PhiBT1	PhiBT1	97.059	34	1	0	3	36	5707646	5707613	6.81e-08	58.1	36	94.4444	4625085	9226027	1082561	CENTRAL
Streptomyces griseorubiginosus BTU6	Clade_II	NZ_CP041168.1	chromosome	VWB	VWB	96.875	32	0	1	15	45	6217399	6217368	1.82e-05	50.9	45	71.1111	4625085	9226027	1592314	CENTRAL
Streptomyces griseorubiginosus BTU6	Clade_II	NZ_CP041168.1	chromosome	VWB	VWB	96.875	32	0	1	15	45	6235730	6235699	1.82e-05	50.9	45	71.1111	4625085	9226027	1610645	CENTRAL
Streptomyces griseorubiginosus BTU6	Clade_II	NZ_CP041168.1	chromosome	R4	R4	87.805	41	5	0	3	43	7254193	7254153	6.66e-06	52.7	50	82	4625085	9226027	2629108	TERMINAL
Streptomyces griseorubiginosus BTU6	Clade_II	NZ_CP041168.1	chromosome	Samy	Samy_ALBIDO	82.979	47	8	0	2	48	7386155	7386201	2.33e-05	50	50	94	4625085	9226027	2761070	TERMINAL
Streptomyces sp. S1A1-7	Clade_II	NZ_CP041603.1	plasmid	SV1	SV1	92.857	42	3	0	9	50	270079	270038	4.01e-09	63.5	52	80.7692	NA	NA	NA	PLASMID
Streptomyces sp. S1A1-7	Clade_II	NZ_CP041604.2	chromosome	VWB	VWB	95.238	42	2	0	3	44	138960	138919	6.78e-11	68	45	93.3333	NA	NA	6020948	TERMINAL
Streptomyces sp. S1A1-7	Clade_II	NZ_CP041604.2	chromosome	VWB	VWB	100	43	0	0	3	45	401094	401136	3.75e-14	78.8	45	95.5556	NA	NA	5758814	TERMINAL
Streptomyces sp. S1A1-7	Clade_II	NZ_CP041604.2	chromosome	VWB	VWB	92.105	38	3	0	3	40	413444	413481	4.28e-07	56.3	45	84.4444	6159908	11713151	5746464	TERMINAL
Streptomyces sp. S1A1-7	Clade_II	NZ_CP041604.2	chromosome	VWB	VWB	97.674	43	1	0	3	45	420715	420757	1.6e-12	74.3	45	95.5556	6159908	11713151	5739193	TERMINAL
Streptomyces sp. S1A1-7	Clade_II	NZ_CP041604.2	chromosome	VWB	VWB	88.889	36	4	0	8	43	4279309	4279274	6.35e-05	48.2	45	80	6159908	11713151	1880599	CENTRAL
Streptomyces sp. S1A1-7	Clade_II	NZ_CP041604.2	chromosome	PhiJoe_OZJ_WTR	PhiJoe_OZJ_WTR	94	50	3	0	1	50	4645964	4646013	1.67e-13	77.9	50	100	6159908	11713151	1513944	CENTRAL
Streptomyces sp. S1A1-7	Clade_II	NZ_CP041604.2	chromosome	VWB	VWB	100	45	0	0	1	45	5491067	5491111	3.08e-15	82.4	45	100	6159908	11713151	668841	CENTRAL
Streptomyces sp. S1A1-7	Clade_II	NZ_CP041604.2	chromosome	VWB	VWB	97.778	45	1	0	1	45	5495273	5495317	1.31e-13	77.9	45	100	6159908	11713151	664635	CENTRAL
Streptomyces sp. S1A1-7	Clade_II	NZ_CP041604.2	chromosome	VWB	VWB	100	43	0	0	3	45	5498189	5498231	3.75e-14	78.8	45	95.5556	6159908	11713151	661719	CENTRAL
Streptomyces sp. S1A1-7	Clade_II	NZ_CP041604.2	chromosome	VWB	VWB	90.244	41	4	0	1	41	5504374	5504414	1.23e-07	57.2	45	91.1111	6159908	11713151	655534	CENTRAL
Streptomyces sp. S1A1-7	Clade_II	NZ_CP041604.2	chromosome	SV1	SV1	92	50	4	0	1	50	5647151	5647200	2.22e-12	73.4	52	96.1538	6159908	11713151	512757	CENTRAL
Streptomyces sp. S1A1-7	Clade_II	NZ_CP041604.2	chromosome	Micro1_6	Micro1_6	93.182	44	3	0	1	44	5769405	5769362	2.5e-10	67.1	46	95.6522	6159908	11713151	390503	CENTRAL
Streptomyces sp. S1A1-7	Clade_II	NZ_CP041604.2	chromosome	PhiC31	PhiC31	91.429	35	3	0	1	35	6280745	6280711	9.1e-06	50.9	35	100	6159908	11713151	120837	CENTRAL
Streptomyces sp. S1A1-7	Clade_II	NZ_CP041604.2	chromosome	TG1	TG1	90.909	44	4	0	2	45	6472750	6472707	3.05e-09	62.6	46	95.6522	6159908	11713151	312842	CENTRAL
Streptomyces sp. S1A1-7	Clade_II	NZ_CP041604.2	chromosome	pSAM2	pSAM2	100	26	0	0	1	26	6601545	6601520	1.06e-05	48.2	26	100	6159908	11713151	441637	CENTRAL
Streptomyces sp. S1A1-7	Clade_II	NZ_CP041604.2	chromosome	PhiBT1	PhiBT1	93.548	31	2	0	6	36	7239749	7239719	3.53e-05	48.2	36	86.1111	6159908	11713151	1079841	CENTRAL
Streptomyces sp. S1A1-7	Clade_II	NZ_CP041604.2	chromosome	VWB	VWB	96.875	32	0	1	15	45	7820520	7820489	1.82e-05	50.9	45	71.1111	6159908	11713151	1660612	CENTRAL
Streptomyces sp. S1A1-7	Clade_II	NZ_CP041604.2	chromosome	VWB	VWB	96.875	32	0	1	15	45	7828360	7828329	1.82e-05	50.9	45	71.1111	6159908	11713151	1668452	CENTRAL
Streptomyces sp. S1A1-7	Clade_II	NZ_CP041604.2	chromosome	VWB	VWB	96.875	32	0	1	15	45	7851516	7851485	1.82e-05	50.9	45	71.1111	6159908	11713151	1691608	CENTRAL
Streptomyces sp. S1A1-7	Clade_II	NZ_CP041604.2	chromosome	R4	R4	95.122	41	2	0	3	43	9075746	9075706	3.03e-10	66.2	50	82	6159908	11713151	2915838	TERMINAL
Streptomyces sp. S1A1-7	Clade_II	NZ_CP041604.2	chromosome	Samy	Samy_VENE	92	50	4	0	1	50	9355904	9355953	2.04e-12	73.4	50	100	6159908	11713151	3195996	TERMINAL
Streptomyces sp. S1A1-7	Clade_II	NZ_CP041604.2	chromosome	VWB	VWB	97.561	41	1	0	1	41	10543387	10543347	1.94e-11	70.7	45	91.1111	6159908	11713151	4383479	TERMINAL
Streptomyces qinzhouensis SSL-25	Clade_I	NZ_CP042266.1	chromosome	VWB	VWB	100	45	0	0	1	45	3067155	3067199	3.08e-15	82.4	45	100	3835736	8146484	768581	CENTRAL
Streptomyces qinzhouensis SSL-25	Clade_I	NZ_CP042266.1	chromosome	Micro1_6	Micro1_6	90.698	43	4	0	2	44	3412240	3412282	1.06e-08	60.8	46	93.4783	3835736	8146484	423496	CENTRAL
Streptomyces qinzhouensis SSL-25	Clade_I	NZ_CP042266.1	chromosome	Micro1_6	Micro1_6	90.698	43	4	0	2	44	3428154	3428196	1.06e-08	60.8	46	93.4783	3835736	8146484	407582	CENTRAL
Streptomyces qinzhouensis SSL-25	Clade_I	NZ_CP042266.1	chromosome	Micro1_6	Micro1_6	90.698	43	4	0	2	44	3437461	3437503	1.06e-08	60.8	46	93.4783	3835736	8146484	398275	CENTRAL
Streptomyces qinzhouensis SSL-25	Clade_I	NZ_CP042266.1	chromosome	PhiC31	PhiC31	91.429	35	3	0	1	35	3938278	3938244	9.1e-06	50.9	35	100	3835736	8146484	102542	CENTRAL
Streptomyces qinzhouensis SSL-25	Clade_I	NZ_CP042266.1	chromosome	pSAM2	pSAM2	100	26	0	0	1	26	4199267	4199242	1.06e-05	48.2	26	100	3835736	8146484	363531	CENTRAL
Streptomyces qinzhouensis SSL-25	Clade_I	NZ_CP042266.1	chromosome	VWB	VWB	96.875	32	0	1	15	45	5412551	5412520	1.82e-05	50.9	45	71.1111	3835736	8146484	1576815	CENTRAL
Streptomyces qinzhouensis SSL-25	Clade_I	NZ_CP042266.1	chromosome	R4	R4	100	41	0	0	3	43	6392450	6392410	5.84e-13	75.2	50	82	3835736	8146484	2556714	TERMINAL
Streptomyces qinzhouensis SSL-25	Clade_I	NZ_CP042266.1	chromosome	Samy	Samy_VENE	93.878	49	3	0	1	49	6545485	6545533	5.84e-13	76.1	50	98	3835736	8146484	2709749	TERMINAL
Streptomyces phaeolivaceus GY16	Clade_II	NZ_CP045096.1	chromosome	PhiJoe_OZJ_WTR	PhiJoe_OZJ_WTR	92.105	38	3	0	13	50	3052129	3052166	5.47e-07	56.3	50	76	5153510	10116136	2101381	CENTRAL
Streptomyces phaeolivaceus GY16	Clade_II	NZ_CP045096.1	chromosome	VWB	VWB	100	45	0	0	1	45	4312160	4312204	3.08e-15	82.4	45	100	5153510	10116136	841350	CENTRAL
Streptomyces phaeolivaceus GY16	Clade_II	NZ_CP045096.1	chromosome	VWB	VWB	100	43	0	0	3	45	4320268	4320310	3.75e-14	78.8	45	95.5556	5153510	10116136	833242	CENTRAL
Streptomyces phaeolivaceus GY16	Clade_II	NZ_CP045096.1	chromosome	VWB	VWB	100	43	0	0	3	45	4326451	4326493	3.75e-14	78.8	45	95.5556	5153510	10116136	827059	CENTRAL
Streptomyces phaeolivaceus GY16	Clade_II	NZ_CP045096.1	chromosome	Micro1_6	Micro1_6	90.698	43	4	0	2	44	4601004	4600962	1.06e-08	60.8	46	93.4783	5153510	10116136	552506	CENTRAL
Streptomyces phaeolivaceus GY16	Clade_II	NZ_CP045096.1	chromosome	VWB	VWB	91.111	45	4	0	1	45	5325153	5325197	8.27e-10	64.4	45	100	5153510	10116136	171643	CENTRAL
Streptomyces phaeolivaceus GY16	Clade_II	NZ_CP045096.1	chromosome	SV1	SV1	83.333	48	8	0	4	51	5477002	5476955	7.24e-06	51.8	52	92.3077	5153510	10116136	323492	CENTRAL
Streptomyces phaeolivaceus GY16	Clade_II	NZ_CP045096.1	chromosome	TG1	TG1	86.364	44	6	0	2	45	5621204	5621161	1.58e-06	53.6	46	95.6522	5153510	10116136	467694	CENTRAL
Streptomyces phaeolivaceus GY16	Clade_II	NZ_CP045096.1	chromosome	pSAM2	pSAM2	100	26	0	0	1	26	5765166	5765141	1.06e-05	48.2	26	100	5153510	10116136	611656	CENTRAL
Streptomyces phaeolivaceus GY16	Clade_II	NZ_CP045096.1	chromosome	VWB	VWB	96.875	32	0	1	15	45	7272785	7272754	1.82e-05	50.9	45	71.1111	5153510	10116136	2119275	CENTRAL
Streptomyces phaeolivaceus GY16	Clade_II	NZ_CP045096.1	chromosome	VWB	VWB	96.875	32	0	1	15	45	7277847	7277816	1.82e-05	50.9	45	71.1111	5153510	10116136	2124337	CENTRAL
Streptomyces phaeolivaceus GY16	Clade_II	NZ_CP045096.1	chromosome	VWB	VWB	96.875	32	0	1	15	45	7284467	7284436	1.82e-05	50.9	45	71.1111	5153510	10116136	2130957	CENTRAL
Streptomyces phaeolivaceus GY16	Clade_II	NZ_CP045096.1	chromosome	R4	R4	93.75	48	3	0	2	49	8521992	8521945	2.04e-12	74.3	50	96	5153510	10116136	3368482	TERMINAL
Streptomyces phaeolivaceus GY16	Clade_II	NZ_CP045096.1	chromosome	Samy	Samy_VENE	85.714	49	7	0	1	49	8650997	8651045	1.57e-07	58.1	50	98	5153510	10116136	3497487	TERMINAL
Streptomyces tsukubensis AT3	Clade_II	NZ_CP045178.1	chromosome	PhiJoe_OZJ_WTR	PhiJoe_OZJ_WTR	85.417	48	7	0	3	50	2569827	2569874	5.47e-07	56.3	50	96	4255716	8615214	1685889	CENTRAL
Streptomyces tsukubensis AT3	Clade_II	NZ_CP045178.1	chromosome	VWB	VWB	91.667	36	3	0	6	41	3061723	3061688	5.22e-06	52.7	45	80	4255716	8615214	1193993	CENTRAL
Streptomyces tsukubensis AT3	Clade_II	NZ_CP045178.1	chromosome	VWB	VWB	100	45	0	0	1	45	3518020	3518064	3.08e-15	82.4	45	100	4255716	8615214	737696	CENTRAL
Streptomyces tsukubensis AT3	Clade_II	NZ_CP045178.1	chromosome	TG1	TG1	87.5	40	5	0	7	46	4515415	4515376	1.92e-05	50.9	46	86.9565	4255716	8615214	259699	CENTRAL
Streptomyces tsukubensis AT3	Clade_II	NZ_CP045178.1	chromosome	pSAM2	pSAM2	100	26	0	0	1	26	4622750	4622725	1.06e-05	48.2	26	100	4255716	8615214	367034	CENTRAL
Streptomyces tsukubensis AT3	Clade_II	NZ_CP045178.1	chromosome	VWB	VWB	96.875	32	0	1	15	45	5923391	5923422	1.82e-05	50.9	45	71.1111	4255716	8615214	1667675	CENTRAL
Streptomyces tsukubensis AT3	Clade_II	NZ_CP045178.1	chromosome	R4	R4	86.364	44	6	0	2	45	6970295	6970252	1.91e-06	53.6	50	88	4255716	8615214	2714579	TERMINAL
Streptomyces sp. SYP-A7193	Clade_II	NZ_CP045547.1	chromosome	Samy	Samy_LIV	95.833	48	2	0	1	48	1565504	1565457	4.79e-14	78.8	50	96	4382736	8193527	2817232	TERMINAL
Streptomyces sp. SYP-A7193	Clade_II	NZ_CP045547.1	chromosome	R4	R4	97.959	49	1	0	2	50	1812874	1812922	1.13e-15	85.1	50	98	4382736	8193527	2569862	TERMINAL
Streptomyces sp. SYP-A7193	Clade_II	NZ_CP045547.1	chromosome	VWB	VWB	96.875	32	0	1	15	45	2859717	2859748	1.82e-05	50.9	45	71.1111	4382736	8193527	1523019	CENTRAL
Streptomyces sp. SYP-A7193	Clade_II	NZ_CP045547.1	chromosome	VWB	VWB	96.875	32	0	1	15	45	2875870	2875901	1.82e-05	50.9	45	71.1111	4382736	8193527	1506866	CENTRAL
Streptomyces sp. SYP-A7193	Clade_II	NZ_CP045547.1	chromosome	PhiBT1	PhiBT1	100	36	0	0	1	36	3400711	3400746	1.32e-10	66.2	36	100	4382736	8193527	982025	CENTRAL
Streptomyces sp. SYP-A7193	Clade_II	NZ_CP045547.1	chromosome	pSAM2	pSAM2	100	26	0	0	1	26	4078358	4078383	1.06e-05	48.2	26	100	4382736	8193527	304378	CENTRAL
Streptomyces sp. SYP-A7193	Clade_II	NZ_CP045547.1	chromosome	TG1	TG1	89.189	37	4	0	10	46	4154872	4154908	1.92e-05	50	46	80.4348	4382736	8193527	227864	CENTRAL
Streptomyces sp. SYP-A7193	Clade_II	NZ_CP045547.1	chromosome	PhiC31	PhiC31	94.286	35	2	0	1	35	4295270	4295304	2.14e-07	55.4	35	100	4382736	8193527	87466	CENTRAL
Streptomyces sp. SYP-A7193	Clade_II	NZ_CP045547.1	chromosome	Micro1_6	Micro1_6	90.698	43	4	0	2	44	4817385	4817427	1.06e-08	60.8	46	93.4783	4382736	8193527	434649	CENTRAL
Streptomyces sp. SYP-A7193	Clade_II	NZ_CP045547.1	chromosome	Micro1_6	Micro1_6	90.698	43	4	0	2	44	4829381	4829423	1.06e-08	60.8	46	93.4783	4382736	8193527	446645	CENTRAL
Streptomyces sp. SYP-A7193	Clade_II	NZ_CP045547.1	chromosome	SV1	SV1	98.077	52	1	0	1	52	4967737	4967686	2.88e-17	90.6	52	100	4382736	8193527	585001	CENTRAL
Streptomyces sp. SYP-A7193	Clade_II	NZ_CP045547.1	chromosome	VWB	VWB	100	45	0	0	1	45	5056155	5056111	3.08e-15	82.4	45	100	4382736	8193527	673419	CENTRAL
Streptomyces sp. SYP-A7193	Clade_II	NZ_CP045547.1	chromosome	PhiJoe_OZJ_WTR	PhiJoe_OZJ_WTR	91.667	48	4	0	3	50	5786221	5786174	2.48e-11	69.8	50	96	4382736	8193527	1403485	CENTRAL
Streptomyces fagopyri QMT-28	Clade_II	NZ_CP045643.1	chromosome	Samy	Samy_GLOBI	94	50	3	0	1	50	2216386	2216337	1.67e-13	77.9	50	100	4736000	8880330	2519614	TERMINAL
Streptomyces fagopyri QMT-28	Clade_II	NZ_CP045643.1	chromosome	R4	R4	95.238	42	2	0	2	43	2386364	2386405	8.67e-11	68	50	84	4736000	8880330	2349636	TERMINAL
Streptomyces fagopyri QMT-28	Clade_II	NZ_CP045643.1	chromosome	VWB	VWB	96.875	32	0	1	15	45	3298540	3298571	1.82e-05	50.9	45	71.1111	4736000	8880330	1437460	CENTRAL
Streptomyces fagopyri QMT-28	Clade_II	NZ_CP045643.1	chromosome	VWB	VWB	96.875	32	0	1	15	45	3318453	3318484	1.82e-05	50.9	45	71.1111	4736000	8880330	1417547	CENTRAL
Streptomyces fagopyri QMT-28	Clade_II	NZ_CP045643.1	chromosome	VWB	VWB	96.875	32	0	1	15	45	3352964	3352995	1.82e-05	50.9	45	71.1111	4736000	8880330	1383036	CENTRAL
Streptomyces fagopyri QMT-28	Clade_II	NZ_CP045643.1	chromosome	PhiBT1	PhiBT1	94.286	35	2	0	2	36	3862221	3862255	2.38e-07	55.4	36	97.2222	4736000	8880330	873779	CENTRAL
Streptomyces fagopyri QMT-28	Clade_II	NZ_CP045643.1	chromosome	pSAM2	pSAM2	100	26	0	0	1	26	4425780	4425805	1.06e-05	48.2	26	100	4736000	8880330	310220	CENTRAL
Streptomyces fagopyri QMT-28	Clade_II	NZ_CP045643.1	chromosome	TG1	TG1	86.667	45	6	0	2	46	4487572	4487616	4.52e-07	55.4	46	97.8261	4736000	8880330	248428	CENTRAL
Streptomyces fagopyri QMT-28	Clade_II	NZ_CP045643.1	chromosome	PhiC31	PhiC31	91.429	35	3	0	1	35	4606477	4606511	9.1e-06	50.9	35	100	4736000	8880330	129523	CENTRAL
Streptomyces fagopyri QMT-28	Clade_II	NZ_CP045643.1	chromosome	Micro1_6	Micro1_6	93.182	44	3	0	1	44	5110424	5110467	2.5e-10	67.1	46	95.6522	4736000	8880330	374424	CENTRAL
Streptomyces fagopyri QMT-28	Clade_II	NZ_CP045643.1	chromosome	SV1	SV1	90	50	5	0	1	50	5222389	5222340	9.42e-11	68.9	52	96.1538	4736000	8880330	486389	CENTRAL
Streptomyces fagopyri QMT-28	Clade_II	NZ_CP045643.1	chromosome	VWB	VWB	100	45	0	0	1	45	5340928	5340884	3.08e-15	82.4	45	100	4736000	8880330	604928	CENTRAL
Streptomyces fagopyri QMT-28	Clade_II	NZ_CP045643.1	chromosome	PhiJoe_OZJ_WTR	PhiJoe_OZJ_WTR	97.368	38	1	0	13	50	6103677	6103640	1.06e-09	65.3	50	76	4736000	8880330	1367677	CENTRAL
Streptomyces fagopyri QMT-28	Clade_II	NZ_CP045643.1	chromosome	PhiJoe_OZJ_WTR	PhiJoe_OZJ_WTR	91.429	35	3	0	1	35	6120092	6120058	2.33e-05	50.9	50	70	4736000	8880330	1384092	CENTRAL
Streptomyces sp. SUK 48	Clade_II	NZ_CP045740.1	chromosome	Samy	Samy_VENE	91.667	48	4	0	1	48	1647091	1647044	2.48e-11	69.8	50	96	4215585	8341671	2568494	TERMINAL
Streptomyces sp. SUK 48	Clade_II	NZ_CP045740.1	chromosome	R4	R4	92.857	42	3	0	2	43	1861628	1861669	3.69e-09	63.5	50	84	4215585	8341671	2353957	TERMINAL
Streptomyces sp. SUK 48	Clade_II	NZ_CP045740.1	chromosome	VWB	VWB	96.875	32	0	1	15	45	2847018	2847049	1.82e-05	50.9	45	71.1111	4215585	8341671	1368567	CENTRAL
Streptomyces sp. SUK 48	Clade_II	NZ_CP045740.1	chromosome	VWB	VWB	96.875	32	0	1	15	45	2857130	2857161	1.82e-05	50.9	45	71.1111	4215585	8341671	1358455	CENTRAL
Streptomyces sp. SUK 48	Clade_II	NZ_CP045740.1	chromosome	pSAM2	pSAM2	100	26	0	0	1	26	3895064	3895089	1.06e-05	48.2	26	100	4215585	8341671	320521	CENTRAL
Streptomyces sp. SUK 48	Clade_II	NZ_CP045740.1	chromosome	VWB	VWB	100	43	0	0	3	45	4376566	4376524	3.75e-14	78.8	45	95.5556	4215585	8341671	160981	CENTRAL
Streptomyces sp. SUK 48	Clade_II	NZ_CP045740.1	chromosome	Micro1_6	Micro1_6	93.182	44	3	0	1	44	4579361	4579404	2.5e-10	67.1	46	95.6522	4215585	8341671	363776	CENTRAL
Streptomyces sp. SUK 48	Clade_II	NZ_CP045740.1	chromosome	SV1	SV1	96	50	2	0	1	50	4679709	4679660	4.28e-15	82.4	52	96.1538	4215585	8341671	464124	CENTRAL
Streptomyces sp. SUK 48	Clade_II	NZ_CP045740.1	chromosome	VWB	VWB	100	45	0	0	1	45	4792286	4792242	3.08e-15	82.4	45	100	4215585	8341671	576701	CENTRAL
Streptomyces sp. SUK 48	Clade_II	NZ_CP045740.1	chromosome	PhiJoe_OZJ_WTR	PhiJoe_OZJ_WTR	98	50	1	0	1	50	5465972	5465923	3.23e-16	86.9	50	100	4215585	8341671	1250387	CENTRAL
Streptomyces sp. QHH-9511	Clade_I	NZ_CP046905.1	chromosome	SV1	SV1	94.595	37	2	0	9	45	46162	46126	4.88e-08	59	52	71.1538	3810492	7524079	3764330	TERMINAL
Streptomyces sp. QHH-9511	Clade_I	NZ_CP046905.1	chromosome	Micro1_6	Micro1_6	87.179	39	5	0	2	40	2258938	2258976	6.71e-05	49.1	46	84.7826	3810492	7524079	1551554	CENTRAL
Streptomyces sp. QHH-9511	Clade_I	NZ_CP046905.1	chromosome	PhiJoe_OZJ_WTR	PhiJoe_OZJ_WTR	83.333	48	8	0	3	50	2507949	2507996	6.66e-06	51.8	50	96	3810492	7524079	1302543	CENTRAL
Streptomyces sp. QHH-9511	Clade_I	NZ_CP046905.1	chromosome	VWB	VWB	100	45	0	0	1	45	3243730	3243774	3.08e-15	82.4	45	100	3810492	7524079	566762	CENTRAL
Streptomyces sp. QHH-9511	Clade_I	NZ_CP046905.1	chromosome	VWB	VWB	92.683	41	2	1	3	43	3244883	3244922	1.23e-07	58.1	45	91.1111	3810492	7524079	565609	CENTRAL
Streptomyces sp. QHH-9511	Clade_I	NZ_CP046905.1	chromosome	pSAM2	pSAM2	100	26	0	0	1	26	3539723	3539748	1.06e-05	48.2	26	100	3810492	7524079	270769	CENTRAL
Streptomyces sp. QHH-9511	Clade_I	NZ_CP046905.1	chromosome	Micro1_6	Micro1_6	100	45	0	0	1	45	4172068	4172112	3.25e-15	82.4	46	97.8261	3810492	7524079	361576	CENTRAL
Streptomyces sp. QHH-9511	Clade_I	NZ_CP046905.1	chromosome	SV1	SV1	90	50	5	0	1	50	4285814	4285765	9.42e-11	68.9	52	96.1538	3810492	7524079	475322	CENTRAL
Streptomyces sp. QHH-9511	Clade_I	NZ_CP046905.1	chromosome	PhiBT1	PhiBT1	91.176	34	3	0	3	36	4650806	4650773	3.53e-05	49.1	36	94.4444	3810492	7524079	840314	CENTRAL
Streptomyces sp. QHH-9511	Clade_I	NZ_CP046905.1	chromosome	VWB	VWB	96.875	32	0	1	15	45	5165243	5165212	1.82e-05	50.9	45	71.1111	3810492	7524079	1354751	CENTRAL
Streptomyces sp. QHH-9511	Clade_I	NZ_CP046905.1	chromosome	VWB	VWB	96.875	32	0	1	15	45	5197670	5197639	1.82e-05	50.9	45	71.1111	3810492	7524079	1387178	CENTRAL
Streptomyces sp. QHH-9511	Clade_I	NZ_CP046905.1	chromosome	R4	R4	92.683	41	3	0	3	43	6099537	6099497	1.29e-08	61.7	50	82	3810492	7524079	2289045	TERMINAL
Streptomyces sp. QHH-9511	Clade_I	NZ_CP046905.1	chromosome	Samy	Samy_ALBIDO	92.857	42	3	0	2	43	6264060	6264101	3.69e-09	63.5	50	84	3810492	7524079	2453568	TERMINAL
Streptomyces broussonetiae T44	Clade_II	NZ_CP047020.1	chromosome	PhiJoe_OZJ_WTR	PhiJoe_OZJ_WTR	92	50	4	0	1	50	3575261	3575310	2.04e-12	73.4	50	100	4932651	9735779	1357390	CENTRAL
Streptomyces broussonetiae T44	Clade_II	NZ_CP047020.1	chromosome	VWB	VWB	100	45	0	0	1	45	4308781	4308825	3.08e-15	82.4	45	100	4932651	9735779	623870	CENTRAL
Streptomyces broussonetiae T44	Clade_II	NZ_CP047020.1	chromosome	VWB	VWB	100	43	0	0	3	45	4324610	4324652	3.75e-14	78.8	45	95.5556	4932651	9735779	608041	CENTRAL
Streptomyces broussonetiae T44	Clade_II	NZ_CP047020.1	chromosome	VWB	VWB	95.349	43	2	0	3	45	4348504	4348546	1.94e-11	69.8	45	95.5556	4932651	9735779	584147	CENTRAL
Streptomyces broussonetiae T44	Clade_II	NZ_CP047020.1	chromosome	SV1	SV1	94	50	3	0	1	50	4468999	4469048	1.82e-13	77.9	52	96.1538	4932651	9735779	463652	CENTRAL
Streptomyces broussonetiae T44	Clade_II	NZ_CP047020.1	chromosome	Micro1_6	Micro1_6	93.023	43	3	0	2	44	4560520	4560478	8.72e-10	65.3	46	93.4783	4932651	9735779	372131	CENTRAL
Streptomyces broussonetiae T44	Clade_II	NZ_CP047020.1	chromosome	Micro1_6	Micro1_6	93.182	44	3	0	1	44	4571680	4571637	2.5e-10	67.1	46	95.6522	4932651	9735779	360971	CENTRAL
Streptomyces broussonetiae T44	Clade_II	NZ_CP047020.1	chromosome	PhiC31	PhiC31	91.429	35	3	0	1	35	5037759	5037725	9.1e-06	50.9	35	100	4932651	9735779	105108	CENTRAL
Streptomyces broussonetiae T44	Clade_II	NZ_CP047020.1	chromosome	TG1	TG1	84.444	45	7	0	2	46	5148178	5148134	1.92e-05	50.9	46	97.8261	4932651	9735779	215527	CENTRAL
Streptomyces broussonetiae T44	Clade_II	NZ_CP047020.1	chromosome	pSAM2	pSAM2	100	26	0	0	1	26	5235612	5235587	1.06e-05	48.2	26	100	4932651	9735779	302961	CENTRAL
Streptomyces broussonetiae T44	Clade_II	NZ_CP047020.1	chromosome	PhiBT1	PhiBT1	94.444	36	2	0	1	36	5779118	5779083	6.81e-08	57.2	36	100	4932651	9735779	846467	CENTRAL
Streptomyces broussonetiae T44	Clade_II	NZ_CP047020.1	chromosome	VWB	VWB	96.875	32	0	1	15	45	6306796	6306765	1.82e-05	50.9	45	71.1111	4932651	9735779	1374145	CENTRAL
Streptomyces broussonetiae T44	Clade_II	NZ_CP047020.1	chromosome	VWB	VWB	96.875	32	0	1	15	45	6322366	6322335	1.82e-05	50.9	45	71.1111	4932651	9735779	1389715	CENTRAL
Streptomyces broussonetiae T44	Clade_II	NZ_CP047020.1	chromosome	R4	R4	92.857	42	3	0	2	43	7276187	7276146	3.69e-09	63.5	50	84	4932651	9735779	2343536	TERMINAL
Streptomyces broussonetiae T44	Clade_II	NZ_CP047020.1	chromosome	Samy	Samy_AMBO	92.5	40	3	0	1	40	7519074	7519113	4.49e-08	59.9	50	80	4932651	9735779	2586423	TERMINAL
Streptomyces broussonetiae T44	Clade_II	NZ_CP047020.1	chromosome	VWB	VWB	88.372	43	5	0	3	45	7749588	7749630	4.28e-07	56.3	45	95.5556	4932651	9735779	2816937	TERMINAL
Streptomyces leeuwenhoekii type (C34=DSM42122=NRRLB-24963)	Clade_II	NZ_LN831790.1	chromosome	Samy	Samy_AMBO	94	50	3	0	1	50	1610326	1610277	1.67e-13	77.9	50	100	4256852	7903895	2646526	TERMINAL
Streptomyces leeuwenhoekii type (C34=DSM42122=NRRLB-24963)	Clade_II	NZ_LN831790.1	chromosome	R4	R4	91.667	48	4	0	2	49	1841637	1841684	2.48e-11	69.8	50	96	4256852	7903895	2415215	TERMINAL
Streptomyces leeuwenhoekii type (C34=DSM42122=NRRLB-24963)	Clade_II	NZ_LN831790.1	chromosome	VWB	VWB	96.875	32	0	1	15	45	2836977	2837008	1.82e-05	50.9	45	71.1111	4256852	7903895	1419875	CENTRAL
Streptomyces leeuwenhoekii type (C34=DSM42122=NRRLB-24963)	Clade_II	NZ_LN831790.1	chromosome	VWB	VWB	96.875	32	0	1	15	45	2954545	2954576	1.82e-05	50.9	45	71.1111	4256852	7903895	1302307	CENTRAL
Streptomyces leeuwenhoekii type (C34=DSM42122=NRRLB-24963)	Clade_II	NZ_LN831790.1	chromosome	PhiBT1	PhiBT1	94.286	35	2	0	2	36	3403194	3403228	2.38e-07	55.4	36	97.2222	4256852	7903895	853658	CENTRAL
Streptomyces leeuwenhoekii type (C34=DSM42122=NRRLB-24963)	Clade_II	NZ_LN831790.1	chromosome	pSAM2	pSAM2	100	26	0	0	1	26	3929459	3929484	1.06e-05	48.2	26	100	4256852	7903895	327393	CENTRAL
Streptomyces leeuwenhoekii type (C34=DSM42122=NRRLB-24963)	Clade_II	NZ_LN831790.1	chromosome	TG1	TG1	89.13	46	5	0	1	46	4028102	4028147	1.06e-08	61.7	46	100	4256852	7903895	228750	CENTRAL
Streptomyces leeuwenhoekii type (C34=DSM42122=NRRLB-24963)	Clade_II	NZ_LN831790.1	chromosome	PhiC31	PhiC31	94.286	35	2	0	1	35	4154954	4154988	2.14e-07	55.4	35	100	4256852	7903895	101898	CENTRAL
Streptomyces leeuwenhoekii type (C34=DSM42122=NRRLB-24963)	Clade_II	NZ_LN831790.1	chromosome	Micro1_6	Micro1_6	86.364	44	6	0	1	44	4579396	4579439	1.58e-06	53.6	46	95.6522	4256852	7903895	322544	CENTRAL
Streptomyces leeuwenhoekii type (C34=DSM42122=NRRLB-24963)	Clade_II	NZ_LN831790.1	chromosome	VWB	VWB	100	45	0	0	1	45	4771441	4771397	3.08e-15	82.4	45	100	4256852	7903895	514589	CENTRAL
Streptomyces leeuwenhoekii type (C34=DSM42122=NRRLB-24963)	Clade_II	NZ_LN831790.1	chromosome	PhiJoe_OZJ_WTR	PhiJoe_OZJ_WTR	98	50	1	0	1	50	5453560	5453511	3.23e-16	86.9	50	100	4256852	7903895	1196708	CENTRAL
Streptomyces chartreusis NRRL 3882 isolate NRRL3882	Clade_II	NZ_LT962942.1	chromosome	Samy	Samy_VENE	92	50	4	0	1	50	1608444	1608395	2.04e-12	73.4	50	100	4568433	8983317	2959989	TERMINAL
Streptomyces chartreusis NRRL 3882 isolate NRRL3882	Clade_II	NZ_LT962942.1	chromosome	R4	R4	95.238	42	2	0	2	43	1793508	1793549	8.67e-11	68	50	84	4568433	8983317	2774925	TERMINAL
Streptomyces chartreusis NRRL 3882 isolate NRRL3882	Clade_II	NZ_LT962942.1	chromosome	VWB	VWB	96.875	32	0	1	15	45	2900793	2900824	1.82e-05	50.9	45	71.1111	4568433	8983317	1667640	CENTRAL
Streptomyces chartreusis NRRL 3882 isolate NRRL3882	Clade_II	NZ_LT962942.1	chromosome	VWB	VWB	96.875	32	0	1	15	45	2945464	2945495	1.82e-05	50.9	45	71.1111	4568433	8983317	1622969	CENTRAL
Streptomyces chartreusis NRRL 3882 isolate NRRL3882	Clade_II	NZ_LT962942.1	chromosome	PhiBT1	PhiBT1	97.059	34	1	0	3	36	3451876	3451909	6.81e-08	58.1	36	94.4444	4568433	8983317	1116557	CENTRAL
Streptomyces chartreusis NRRL 3882 isolate NRRL3882	Clade_II	NZ_LT962942.1	chromosome	pSAM2	pSAM2	100	26	0	0	1	26	4115006	4115031	1.06e-05	48.2	26	100	4568433	8983317	453427	CENTRAL
Streptomyces chartreusis NRRL 3882 isolate NRRL3882	Clade_II	NZ_LT962942.1	chromosome	PhiC31	PhiC31	91.429	35	3	0	1	35	4448752	4448786	9.1e-06	50.9	35	100	4568433	8983317	119681	CENTRAL
Streptomyces chartreusis NRRL 3882 isolate NRRL3882	Clade_II	NZ_LT962942.1	chromosome	Micro1_6	Micro1_6	90.909	44	4	0	2	45	4936010	4936053	3.05e-09	62.6	46	95.6522	4568433	8983317	367577	CENTRAL
Streptomyces chartreusis NRRL 3882 isolate NRRL3882	Clade_II	NZ_LT962942.1	chromosome	SV1	SV1	86.275	51	7	0	1	51	5036525	5036475	1.4e-08	61.7	52	98.0769	4568433	8983317	468092	CENTRAL
Streptomyces chartreusis NRRL 3882 isolate NRRL3882	Clade_II	NZ_LT962942.1	chromosome	VWB	VWB	97.436	39	1	0	3	41	5201002	5200964	2.37e-10	67.1	45	86.6667	4568433	8983317	632569	CENTRAL
Streptomyces chartreusis NRRL 3882 isolate NRRL3882	Clade_II	NZ_LT962942.1	chromosome	VWB	VWB	85	40	6	0	6	45	5202287	5202248	0.000222	46.4	45	88.8889	4568433	8983317	633854	CENTRAL
Streptomyces chartreusis NRRL 3882 isolate NRRL3882	Clade_II	NZ_LT962942.1	chromosome	VWB	VWB	100	45	0	0	1	45	5209536	5209492	3.08e-15	82.4	45	100	4568433	8983317	641103	CENTRAL
Streptomyces chartreusis NRRL 3882 isolate NRRL3882	Clade_II	NZ_LT962942.1	chromosome	PhiJoe_OZJ_WTR	PhiJoe_OZJ_WTR	94	50	3	0	1	50	5992013	5991964	1.67e-13	77.9	50	100	4568433	8983317	1423580	CENTRAL

## Sheet: Readme
Column name	Content
Strain	Strain
Clade	Clade of the strain according to MacDonald and Currie classification
Accession_number	Genome accession number
Replicon	chromosome or plasmid
attB	attB site
Query_acc.ver	Sequence used as a query for BlastN analysis, including five Samy attB sites (Fig. 1C) and nine additional attB sites (Table S4)
%_identity	Percentage of identity between the query and the subject sequence which refers to the nucleotide sequence in the replicon that the query sequence is being compared against
Alignment_length	Number of nucleotides included in the aligned region between the query and subject sequences
Mismatches	Number of mismatches between the query and the subject sequences
Gap_opens	Number of times a gap is introduced in the alignment between the query and subject sequences
q._start	Start position in the query
q._end	End position in the query
s._start	Start position of the subject sequence in the replicon
s._end	End position of the subject sequence in the replicon
e_value	Expectation value
bit_score	Quality of an alignment, factoring in alignment length, mismatches, and gaps
size	The total length of the matched/subject sequence
%_coverage	Percentage of the query sequence that aligns with the subject sequence
oriC_start	Position of the origin of replication in the chromosome
Chromosome_size	Size of the chromosome
attB_ori_distance	Distance (bp) between the integration site (attB site) and the origin of replication (oriC)
attB_compartment	Spatial location of the attB compartment on the chromosome (either 'central' or 'terminal')
